# Supplementary material for: Region-aware bridge modeling enables interpretable mesoscale representation of spatial transcriptomic tissue sections
Source: Bioinform Adv. 2026 Jun 23;6(1):vbag176. doi: 10.1093/bioadv/vbag176 (PMC13317975; doi:10.1093/bioadv/vbag176)
Supplement: vbag176_Supplementary_Data [file vbag176_supplementary_data.zip]

Archive with 7 entries (7 files):
- Supplementary_Data_2.xlsx
- Supplementary_Data_4.xlsx
- Revised_Region_Aware_Bridge_SI.pdf
- Supplementary_Data_3.xlsx
- Supplementary_Data_1.xlsx
- Supplementary_Data_5.xlsx
- Supplementary_Data_6.xlsx
