# Supplementary material for: Region-aware bridge modeling enables interpretable mesoscale representation of spatial transcriptomic tissue sections
Source: Bioinform Adv. 2026 Jun 23;6(1):vbag176. doi: 10.1093/bioadv/vbag176 (PMC13317975; doi:10.1093/bioadv/vbag176)
Supplement: vbag176_Supplementary_Data [file vbag176_supplementary_data.zip › Supplementary_Data_2.xlsx]

## Sheet: README
Supplementary Data 2
Key Files
crc_region_bridge_summary_core4_regions4.csv
breast_region_bridge_summary_core4_regions4.csv
combined_region_bridge_summary_crc_breast_core4_regions4.csv
region_bridge_standardization_stats_crc_breast_core4.csv
dataset_region_bridge_summary_crc_breast_core4.csv
Description
Primary CRC--breast region-aware bridge summaries. Includes median-quadrant region-level means, dispersion summaries, quantiles, positive fractions, region sizes, coordinate bounds, and joint standardization statistics for the four core bridge features.
Support
Figs. 1--2; Supplementary Fig. S1

## Sheet: crc_region_bridge_summary_core4
crc_region_bridge_summary_core4_regions4
dataset	sample_id	region_id	region_label	region_scheme	region_x_cut	region_y_cut	n_spots_total	n_spots_used	n_unique_barcodes	n_unique_image_paths	x0_min	x0_max	y0_min	y0_max	bridge_epi_like_mean	bridge_epi_like_std	bridge_epi_like_q25	bridge_epi_like_median	bridge_epi_like_q75	bridge_epi_like_min	bridge_epi_like_max	bridge_epi_like_pos_frac_ge_0p5	bridge_fibroblast_mean	bridge_fibroblast_std	bridge_fibroblast_q25	bridge_fibroblast_median	bridge_fibroblast_q75	bridge_fibroblast_min	bridge_fibroblast_max	bridge_fibroblast_pos_frac_ge_0p5	bridge_smooth_myoepi_mean	bridge_smooth_myoepi_std	bridge_smooth_myoepi_q25	bridge_smooth_myoepi_median	bridge_smooth_myoepi_q75	bridge_smooth_myoepi_min	bridge_smooth_myoepi_max	bridge_smooth_myoepi_pos_frac_ge_0p5	bridge_ECM_mean	bridge_ECM_std	bridge_ECM_q25	bridge_ECM_median	bridge_ECM_q75	bridge_ECM_min	bridge_ECM_max
CRC	Datasets_Visium_DH_FF_tissue_hires_image	Q1_UL	upper_left	xy_median_quadrants	4132	912	123057	123057	123057	1	3119	4132	0	912	0.414255	0.492593	0	0	1	0	1	0.414255	0.268786	0.443328	0	0	1	0	1	0.268786	0.00167402	0.0408805	0	0	0	0	1	0.00167402	0.938893	1.87365	-0.584129	0	2.47587	-1.53978	5.98659
CRC	Datasets_Visium_DH_FF_tissue_hires_image	Q2_UR	upper_right	xy_median_quadrants	4132	912	135353	135353	135353	1	4133	5085	0	912	0.608742	0.488032	0	1	1	0	1	0.608742	0.0200439	0.14015	0	0	0	0	1	0.0200439	0.0101808	0.100385	0	0	0	0	1	0.0101808	-0.0272439	1.0943	-0.76184	-0.456316	0.31354	-1.55501	5.3135
CRC	Datasets_Visium_DH_FF_tissue_hires_image	Q3_LL	lower_left	xy_median_quadrants	4132	912	135276	135276	135276	1	3109	4132	913	1669	0.171915	0.377307	0	0	0	0	1	0.171915	0.177955	0.382475	0	0	0	0	1	0.177955	0.219048	0.413602	0	0	0	0	1	0.219048	0.815299	1.50091	-0.21853	0	1.55272	-1.45055	5.84628
CRC	Datasets_Visium_DH_FF_tissue_hires_image	Q4_LR	lower_right	xy_median_quadrants	4132	912	122677	122677	122677	1	4133	5069	913	1681	0.642508	0.479261	0	1	1	0	1	0.642508	0.00956169	0.0973153	0	0	0	0	1	0.00956169	0.0184224	0.134473	0	0	0	0	1	0.0184224	-0.0935243	0.827246	-0.620553	-0.284506	0	-1.54644	5.36404

## Sheet: breast_region_bridge_summary_co
breast_region_bridge_summary_core4_regions4
dataset	sample_id	region_id	region_label	region_scheme	region_x_cut	region_y_cut	n_spots_total	n_spots_used	n_unique_barcodes	n_unique_image_paths	x0_min	x0_max	y0_min	y0_max	bridge_epi_like_mean	bridge_epi_like_std	bridge_epi_like_q25	bridge_epi_like_median	bridge_epi_like_q75	bridge_epi_like_min	bridge_epi_like_max	bridge_epi_like_pos_frac_ge_0p5	bridge_fibroblast_mean	bridge_fibroblast_std	bridge_fibroblast_q25	bridge_fibroblast_median	bridge_fibroblast_q75	bridge_fibroblast_min	bridge_fibroblast_max	bridge_fibroblast_pos_frac_ge_0p5	bridge_smooth_myoepi_mean	bridge_smooth_myoepi_std	bridge_smooth_myoepi_q25	bridge_smooth_myoepi_median	bridge_smooth_myoepi_q75	bridge_smooth_myoepi_min	bridge_smooth_myoepi_max	bridge_smooth_myoepi_pos_frac_ge_0p5	bridge_ECM_mean	bridge_ECM_std	bridge_ECM_q25	bridge_ECM_median	bridge_ECM_q75	bridge_ECM_min	bridge_ECM_max
Breast	Datasets_Visium_DH_FF_tissue_hires_image	Q1_UL	upper_left	xy_median_quadrants	3984	869	98466	98466	98466	1	3120	3984	0	869	0.091981	0.288999	0	0	0	0	1	0.091981	0.582952	0.493071	0	1	1	0	1	0.582952	0.198993	0.399242	0	0	0	0	1	0.198993	0.926339	1.80372	-0.507698	0	2.33481	-1.43152	5.95871
Breast	Datasets_Visium_DH_FF_tissue_hires_image	Q2_UR	upper_right	xy_median_quadrants	3984	869	118828	118828	118828	1	3985	4945	0	869	0.711701	0.452971	0	1	1	0	1	0.711701	0.0412781	0.198933	0	0	0	0	1	0.0412781	0.151555	0.358589	0	0	0	0	1	0.151555	0.152975	1.26042	-0.656529	-0.386078	0.523231	-1.47279	5.8848
Breast	Datasets_Visium_DH_FF_tissue_hires_image	Q3_LL	lower_left	xy_median_quadrants	3984	869	118794	118794	118794	1	3110	3984	870	1667	0.161683	0.36816	0	0	0	0	1	0.161683	0.460276	0.498419	0	0	1	0	1	0.460276	0.2728	0.445399	0	0	1	0	1	0.2728	0.849293	1.50306	-0.186222	0	1.62292	-1.31982	5.99294
Breast	Datasets_Visium_DH_FF_tissue_hires_image	Q4_LR	lower_right	xy_median_quadrants	3984	869	97993	97993	97993	1	3985	4911	870	1673	0.744533	0.436124	0	1	1	0	1	0.744533	0.0320227	0.17606	0	0	0	0	1	0.0320227	0.155348	0.362236	0	0	0	0	1	0.155348	0.277811	1.14227	-0.420268	-0.112062	0.551347	-1.33625	5.83861

## Sheet: combined_region_bridge_summary_
combined_region_bridge_summary_crc_breast_core4_regions4
dataset	sample_id	region_id	region_label	region_scheme	region_x_cut	region_y_cut	n_spots_total	n_spots_used	n_unique_barcodes	n_unique_image_paths	x0_min	x0_max	y0_min	y0_max	bridge_epi_like_mean	bridge_epi_like_std	bridge_epi_like_q25	bridge_epi_like_median	bridge_epi_like_q75	bridge_epi_like_min	bridge_epi_like_max	bridge_epi_like_pos_frac_ge_0p5	bridge_fibroblast_mean	bridge_fibroblast_std	bridge_fibroblast_q25	bridge_fibroblast_median	bridge_fibroblast_q75	bridge_fibroblast_min	bridge_fibroblast_max	bridge_fibroblast_pos_frac_ge_0p5	bridge_smooth_myoepi_mean	bridge_smooth_myoepi_std	bridge_smooth_myoepi_q25	bridge_smooth_myoepi_median	bridge_smooth_myoepi_q75	bridge_smooth_myoepi_min	bridge_smooth_myoepi_max	bridge_smooth_myoepi_pos_frac_ge_0p5	bridge_ECM_mean	bridge_ECM_std	bridge_ECM_q25	bridge_ECM_median	bridge_ECM_q75	bridge_ECM_min	bridge_ECM_max	bridge_epi_like_mean_joint_z	bridge_fibroblast_mean_joint_z	bridge_smooth_myoepi_mean_joint_z	bridge_ECM_mean_joint_z
CRC	Datasets_Visium_DH_FF_tissue_hires_image	Q1_UL	upper_left	xy_median_quadrants	4132	912	123057	123057	123057	1	3119	4132	0	912	0.414255	0.492593	0	0	1	0	1	0.414255	0.268786	0.443328	0	0	1	0	1	0.268786	0.00167402	0.0408805	0	0	0	0	1	0.00167402	0.938893	1.87365	-0.584129	0	2.47587	-1.53978	5.98659	-0.115823	0.337155	-1.28904	1.0999
CRC	Datasets_Visium_DH_FF_tissue_hires_image	Q2_UR	upper_right	xy_median_quadrants	4132	912	135353	135353	135353	1	4133	5085	0	912	0.608742	0.488032	0	1	1	0	1	0.608742	0.0200439	0.14015	0	0	0	0	1	0.0200439	0.0101808	0.100385	0	0	0	0	1	0.0101808	-0.0272439	1.0943	-0.76184	-0.456316	0.31354	-1.55501	5.3135	0.656686	-0.866474	-1.20258	-1.21569
CRC	Datasets_Visium_DH_FF_tissue_hires_image	Q3_LL	lower_left	xy_median_quadrants	4132	912	135276	135276	135276	1	3109	4132	913	1669	0.171915	0.377307	0	0	0	0	1	0.171915	0.177955	0.382475	0	0	0	0	1	0.177955	0.219048	0.413602	0	0	0	0	1	0.219048	0.815299	1.50091	-0.21853	0	1.55272	-1.45055	5.84628	-1.07841	-0.102365	0.920277	0.803676
CRC	Datasets_Visium_DH_FF_tissue_hires_image	Q4_LR	lower_right	xy_median_quadrants	4132	912	122677	122677	122677	1	4133	5069	913	1681	0.642508	0.479261	0	1	1	0	1	0.642508	0.00956169	0.0973153	0	0	0	0	1	0.00956169	0.0184224	0.134473	0	0	0	0	1	0.0184224	-0.0935243	0.827246	-0.620553	-0.284506	0	-1.54644	5.36404	0.79081	-0.917196	-1.11882	-1.37455
Breast	Datasets_Visium_DH_FF_tissue_hires_image	Q1_UL	upper_left	xy_median_quadrants	3984	869	98466	98466	98466	1	3120	3984	0	869	0.091981	0.288999	0	0	0	0	1	0.091981	0.582952	0.493071	0	1	1	0	1	0.582952	0.198993	0.399242	0	0	0	0	1	0.198993	0.926339	1.80372	-0.507698	0	2.33481	-1.43152	5.95871	-1.39591	1.85736	0.716435	1.06981
Breast	Datasets_Visium_DH_FF_tissue_hires_image	Q2_UR	upper_right	xy_median_quadrants	3984	869	118828	118828	118828	1	3985	4945	0	869	0.711701	0.452971	0	1	1	0	1	0.711701	0.0412781	0.198933	0	0	0	0	1	0.0412781	0.151555	0.358589	0	0	0	0	1	0.151555	0.152975	1.26042	-0.656529	-0.386078	0.523231	-1.47279	5.8848	1.06565	-0.763724	0.234298	-0.78375
Breast	Datasets_Visium_DH_FF_tissue_hires_image	Q3_LL	lower_left	xy_median_quadrants	3984	869	118794	118794	118794	1	3110	3984	870	1667	0.161683	0.36816	0	0	0	0	1	0.161683	0.460276	0.498419	0	0	1	0	1	0.460276	0.2728	0.445399	0	0	1	0	1	0.2728	0.849293	1.50306	-0.186222	0	1.62292	-1.31982	5.99294	-1.11905	1.26375	1.46659	0.885151
Breast	Datasets_Visium_DH_FF_tissue_hires_image	Q4_LR	lower_right	xy_median_quadrants	3984	869	97993	97993	97993	1	3985	4911	870	1673	0.744533	0.436124	0	1	1	0	1	0.744533	0.0320227	0.17606	0	0	0	0	1	0.0320227	0.155348	0.362236	0	0	0	0	1	0.155348	0.277811	1.14227	-0.420268	-0.112062	0.551347	-1.33625	5.83861	1.19606	-0.80851	0.272845	-0.484549

## Sheet: region_bridge_stand_stats_crc_b
region_bridge_standardization_stats_crc_breast_core4
feature	mean	std_population_ddof0	n_fit	constant_flag	z_column
bridge_epi_like_mean	0.443415	0.251759	8	FALSE	bridge_epi_like_mean_joint_z
bridge_fibroblast_mean	0.199109	0.20666	8	FALSE	bridge_fibroblast_mean_joint_z
bridge_smooth_myoepi_mean	0.128503	0.0983898	8	FALSE	bridge_smooth_myoepi_mean_joint_z
bridge_ECM_mean	0.47998	0.417231	8	FALSE	bridge_ECM_mean_joint_z

## Sheet: dataset_region_bridge_summary_c
dataset_region_bridge_summary_crc_breast_core4
dataset	n_regions	n_spots_used	bridge_epi_like_mean_mean	bridge_epi_like_mean_std	bridge_epi_like_mean_median	bridge_epi_like_mean_min	bridge_epi_like_mean_max	bridge_fibroblast_mean_mean	bridge_fibroblast_mean_std	bridge_fibroblast_mean_median	bridge_fibroblast_mean_min	bridge_fibroblast_mean_max	bridge_smooth_myoepi_mean_mean	bridge_smooth_myoepi_mean_std	bridge_smooth_myoepi_mean_median	bridge_smooth_myoepi_mean_min	bridge_smooth_myoepi_mean_max	bridge_ECM_mean_mean	bridge_ECM_mean_std	bridge_ECM_mean_median	bridge_ECM_mean_min	bridge_ECM_mean_max
CRC	4	516363	0.459355	0.187428	0.511498	0.171915	0.642508	0.119087	0.109179	0.0989993	0.00956169	0.268786	0.0623314	0.0906742	0.0143016	0.00167402	0.219048	0.408356	0.471355	0.394028	-0.0935243	0.938893
Breast	4	434081	0.427474	0.301874	0.436692	0.091981	0.744533	0.279132	0.246352	0.250777	0.0320227	0.582952	0.194674	0.048806	0.17717	0.151555	0.2728	0.551605	0.340188	0.563552	0.152975	0.926339
