# Supplementary material for: Region-aware bridge modeling enables interpretable mesoscale representation of spatial transcriptomic tissue sections
Source: Bioinform Adv. 2026 Jun 23;6(1):vbag176. doi: 10.1093/bioadv/vbag176 (PMC13317975; doi:10.1093/bioadv/vbag176)
Supplement: vbag176_Supplementary_Data [file vbag176_supplementary_data.zip › Supplementary_Data_4.xlsx]

## Sheet: README
Supplementary Data 4
Key Files
joint_region_bridge_model_matrix_crc_breast_core4.csv
ridge_model_selection_summary.csv
ridge_coefficients_selected_models.csv
ridge_loocv_predictions_selected_models.csv
bayesian_posterior_summary.csv
bayesian_diagnostics.csv
bayesian_model_config.csv
Description
Exploratory ridge and Bayesian sensitivity modeling outputs. Includes the eight-row modeling matrix, ridge model-selection summaries, selected ridge coefficients, LOOCV predictions, Bayesian posterior summaries, diagnostic summaries, and Bayesian sampling configuration.
Support
Figs. 3-4

## Sheet: Joint_region_bridge_model_matri
joint_region_bridge_model_matrix_crc_breast_core4
observation_id	dataset	region_id	region_label	region_scheme	n_spots_used	dataset_indicator_breast	region_indicator_Q2_UR	region_indicator_Q3_LL	region_indicator_Q4_LR	bridge_epi_like_mean_joint_z	bridge_fibroblast_mean_joint_z	bridge_smooth_myoepi_mean_joint_z	bridge_ECM_mean_joint_z	bridge_epi_like_mean	bridge_fibroblast_mean	bridge_smooth_myoepi_mean	bridge_ECM_mean
CRC__Q1_UL	CRC	Q1_UL	upper_left	xy_median_quadrants	123057	0	0	0	0	-0.115823	0.337155	-1.28904	1.0999	0.414255	0.268786	0.00167402	0.938893
CRC__Q2_UR	CRC	Q2_UR	upper_right	xy_median_quadrants	135353	0	1	0	0	0.656686	-0.866474	-1.20258	-1.21569	0.608742	0.0200439	0.0101808	-0.0272439
CRC__Q3_LL	CRC	Q3_LL	lower_left	xy_median_quadrants	135276	0	0	1	0	-1.07841	-0.102365	0.920277	0.803676	0.171915	0.177955	0.219048	0.815299
CRC__Q4_LR	CRC	Q4_LR	lower_right	xy_median_quadrants	122677	0	0	0	1	0.79081	-0.917196	-1.11882	-1.37455	0.642508	0.00956169	0.0184224	-0.0935243
Breast__Q1_UL	Breast	Q1_UL	upper_left	xy_median_quadrants	98466	1	0	0	0	-1.39591	1.85736	0.716435	1.06981	0.091981	0.582952	0.198993	0.926339
Breast__Q2_UR	Breast	Q2_UR	upper_right	xy_median_quadrants	118828	1	1	0	0	1.06565	-0.763724	0.234298	-0.78375	0.711701	0.0412781	0.151555	0.152975
Breast__Q3_LL	Breast	Q3_LL	lower_left	xy_median_quadrants	118794	1	0	1	0	-1.11905	1.26375	1.46659	0.885151	0.161683	0.460276	0.2728	0.849293
Breast__Q4_LR	Breast	Q4_LR	lower_right	xy_median_quadrants	97993	1	0	0	1	1.19606	-0.80851	0.272845	-0.484549	0.744533	0.0320227	0.155348	0.277811

## Sheet: ridge_model_selection_summary
ridge_model_selection_summary
candidate_id	target	target_col	model_class	alpha	n_observations	n_adjustment_terms	n_bridge_predictors	n_total_predictors	adjustment_terms	bridge_predictors	predictor_terms	loocv_rmse	loocv_mae	loocv_r2	loocv_pearson_r
epi_like__k2__alpha_1__bridge_fibroblast_mean_joint_z+bridge_smooth_myoepi_mean_joint_z	epi_like	bridge_epi_like_mean_joint_z	bridge_panel	1	8	4	2	6	dataset_indicator_breast;region_indicator_Q2_UR;region_indicator_Q3_LL;region_indicator_Q4_LR	bridge_fibroblast_mean_joint_z;bridge_smooth_myoepi_mean_joint_z	dataset_indicator_breast;region_indicator_Q2_UR;region_indicator_Q3_LL;region_indicator_Q4_LR;bridge_fibroblast_mean_joint_z;bridge_smooth_myoepi_mean_joint_z	0.535503	0.486384	0.713236	0.845251
fibroblast__k2__alpha_0.001__bridge_epi_like_mean_joint_z+bridge_smooth_myoepi_mean_joint_z	fibroblast	bridge_fibroblast_mean_joint_z	bridge_panel	0.001	8	4	2	6	dataset_indicator_breast;region_indicator_Q2_UR;region_indicator_Q3_LL;region_indicator_Q4_LR	bridge_epi_like_mean_joint_z;bridge_smooth_myoepi_mean_joint_z	dataset_indicator_breast;region_indicator_Q2_UR;region_indicator_Q3_LL;region_indicator_Q4_LR;bridge_epi_like_mean_joint_z;bridge_smooth_myoepi_mean_joint_z	0.482598	0.284491	0.767099	0.882144
smooth_myoepi__k0__alpha_1.33352__none	smooth_myoepi	bridge_smooth_myoepi_mean_joint_z	adjustment_only	1.33352	8	4	0	4	dataset_indicator_breast;region_indicator_Q2_UR;region_indicator_Q3_LL;region_indicator_Q4_LR		dataset_indicator_breast;region_indicator_Q2_UR;region_indicator_Q3_LL;region_indicator_Q4_LR	0.602126	0.531049	0.637444	0.798463
ECM__k1__alpha_0.01__bridge_fibroblast_mean_joint_z	ECM	bridge_ECM_mean_joint_z	bridge_panel	0.01	8	4	1	5	dataset_indicator_breast;region_indicator_Q2_UR;region_indicator_Q3_LL;region_indicator_Q4_LR	bridge_fibroblast_mean_joint_z	dataset_indicator_breast;region_indicator_Q2_UR;region_indicator_Q3_LL;region_indicator_Q4_LR;bridge_fibroblast_mean_joint_z	0.323858	0.249171	0.895116	0.948096

## Sheet: ridge_coefficients_selected_mod
ridge_coefficients_selected_models
target	target_col	term	coefficient	coefficient_scale	alpha	predictor_mean_used_for_scaling	predictor_scale_used_for_scaling	candidate_id	model_class	n_bridge_predictors	predictor_terms
epi_like	bridge_epi_like_mean_joint_z	intercept	-3.80247e-17	standardized_predictor_scale	1			epi_like__k2__alpha_1__bridge_fibroblast_mean_joint_z+bridge_smooth_myoepi_mean_joint_z	bridge_panel	2	dataset_indicator_breast;region_indicator_Q2_UR;region_indicator_Q3_LL;region_indicator_Q4_LR;bridge_fibroblast_mean_joint_z;bridge_smooth_myoepi_mean_joint_z
epi_like	bridge_epi_like_mean_joint_z	dataset_indicator_breast	0.25929	standardized_predictor_scale	1	0.5	0.5	epi_like__k2__alpha_1__bridge_fibroblast_mean_joint_z+bridge_smooth_myoepi_mean_joint_z	bridge_panel	2	dataset_indicator_breast;region_indicator_Q2_UR;region_indicator_Q3_LL;region_indicator_Q4_LR;bridge_fibroblast_mean_joint_z;bridge_smooth_myoepi_mean_joint_z
epi_like	bridge_epi_like_mean_joint_z	region_indicator_Q2_UR	0.195817	standardized_predictor_scale	1	0.25	0.433013	epi_like__k2__alpha_1__bridge_fibroblast_mean_joint_z+bridge_smooth_myoepi_mean_joint_z	bridge_panel	2	dataset_indicator_breast;region_indicator_Q2_UR;region_indicator_Q3_LL;region_indicator_Q4_LR;bridge_fibroblast_mean_joint_z;bridge_smooth_myoepi_mean_joint_z
epi_like	bridge_epi_like_mean_joint_z	region_indicator_Q3_LL	-0.139322	standardized_predictor_scale	1	0.25	0.433013	epi_like__k2__alpha_1__bridge_fibroblast_mean_joint_z+bridge_smooth_myoepi_mean_joint_z	bridge_panel	2	dataset_indicator_breast;region_indicator_Q2_UR;region_indicator_Q3_LL;region_indicator_Q4_LR;bridge_fibroblast_mean_joint_z;bridge_smooth_myoepi_mean_joint_z
epi_like	bridge_epi_like_mean_joint_z	region_indicator_Q4_LR	0.243556	standardized_predictor_scale	1	0.25	0.433013	epi_like__k2__alpha_1__bridge_fibroblast_mean_joint_z+bridge_smooth_myoepi_mean_joint_z	bridge_panel	2	dataset_indicator_breast;region_indicator_Q2_UR;region_indicator_Q3_LL;region_indicator_Q4_LR;bridge_fibroblast_mean_joint_z;bridge_smooth_myoepi_mean_joint_z
epi_like	bridge_epi_like_mean_joint_z	bridge_fibroblast_mean_joint_z	-0.529912	standardized_predictor_scale	1	2.77556e-17	1	epi_like__k2__alpha_1__bridge_fibroblast_mean_joint_z+bridge_smooth_myoepi_mean_joint_z	bridge_panel	2	dataset_indicator_breast;region_indicator_Q2_UR;region_indicator_Q3_LL;region_indicator_Q4_LR;bridge_fibroblast_mean_joint_z;bridge_smooth_myoepi_mean_joint_z
epi_like	bridge_epi_like_mean_joint_z	bridge_smooth_myoepi_mean_joint_z	-0.222774	standardized_predictor_scale	1	-2.22045e-16	1	epi_like__k2__alpha_1__bridge_fibroblast_mean_joint_z+bridge_smooth_myoepi_mean_joint_z	bridge_panel	2	dataset_indicator_breast;region_indicator_Q2_UR;region_indicator_Q3_LL;region_indicator_Q4_LR;bridge_fibroblast_mean_joint_z;bridge_smooth_myoepi_mean_joint_z
fibroblast	bridge_fibroblast_mean_joint_z	intercept	-3.04273e-18	standardized_predictor_scale	0.001			fibroblast__k2__alpha_0.001__bridge_epi_like_mean_joint_z+bridge_smooth_myoepi_mean_joint_z	bridge_panel	2	dataset_indicator_breast;region_indicator_Q2_UR;region_indicator_Q3_LL;region_indicator_Q4_LR;bridge_epi_like_mean_joint_z;bridge_smooth_myoepi_mean_joint_z
fibroblast	bridge_fibroblast_mean_joint_z	dataset_indicator_breast	0.891778	standardized_predictor_scale	0.001	0.5	0.5	fibroblast__k2__alpha_0.001__bridge_epi_like_mean_joint_z+bridge_smooth_myoepi_mean_joint_z	bridge_panel	2	dataset_indicator_breast;region_indicator_Q2_UR;region_indicator_Q3_LL;region_indicator_Q4_LR;bridge_epi_like_mean_joint_z;bridge_smooth_myoepi_mean_joint_z
fibroblast	bridge_fibroblast_mean_joint_z	region_indicator_Q2_UR	-0.105037	standardized_predictor_scale	0.001	0.25	0.433013	fibroblast__k2__alpha_0.001__bridge_epi_like_mean_joint_z+bridge_smooth_myoepi_mean_joint_z	bridge_panel	2	dataset_indicator_breast;region_indicator_Q2_UR;region_indicator_Q3_LL;region_indicator_Q4_LR;bridge_epi_like_mean_joint_z;bridge_smooth_myoepi_mean_joint_z
fibroblast	bridge_fibroblast_mean_joint_z	region_indicator_Q3_LL	0.15685	standardized_predictor_scale	0.001	0.25	0.433013	fibroblast__k2__alpha_0.001__bridge_epi_like_mean_joint_z+bridge_smooth_myoepi_mean_joint_z	bridge_panel	2	dataset_indicator_breast;region_indicator_Q2_UR;region_indicator_Q3_LL;region_indicator_Q4_LR;bridge_epi_like_mean_joint_z;bridge_smooth_myoepi_mean_joint_z
fibroblast	bridge_fibroblast_mean_joint_z	region_indicator_Q4_LR	-0.0378653	standardized_predictor_scale	0.001	0.25	0.433013	fibroblast__k2__alpha_0.001__bridge_epi_like_mean_joint_z+bridge_smooth_myoepi_mean_joint_z	bridge_panel	2	dataset_indicator_breast;region_indicator_Q2_UR;region_indicator_Q3_LL;region_indicator_Q4_LR;bridge_epi_like_mean_joint_z;bridge_smooth_myoepi_mean_joint_z
fibroblast	bridge_fibroblast_mean_joint_z	bridge_epi_like_mean_joint_z	-1.13752	standardized_predictor_scale	0.001	-6.93889e-17	1	fibroblast__k2__alpha_0.001__bridge_epi_like_mean_joint_z+bridge_smooth_myoepi_mean_joint_z	bridge_panel	2	dataset_indicator_breast;region_indicator_Q2_UR;region_indicator_Q3_LL;region_indicator_Q4_LR;bridge_epi_like_mean_joint_z;bridge_smooth_myoepi_mean_joint_z
fibroblast	bridge_fibroblast_mean_joint_z	bridge_smooth_myoepi_mean_joint_z	-0.857482	standardized_predictor_scale	0.001	-2.22045e-16	1	fibroblast__k2__alpha_0.001__bridge_epi_like_mean_joint_z+bridge_smooth_myoepi_mean_joint_z	bridge_panel	2	dataset_indicator_breast;region_indicator_Q2_UR;region_indicator_Q3_LL;region_indicator_Q4_LR;bridge_epi_like_mean_joint_z;bridge_smooth_myoepi_mean_joint_z
smooth_myoepi	bridge_smooth_myoepi_mean_joint_z	intercept	-2.03694e-16	standardized_predictor_scale	1.33352			smooth_myoepi__k0__alpha_1.33352__none	adjustment_only	0	dataset_indicator_breast;region_indicator_Q2_UR;region_indicator_Q3_LL;region_indicator_Q4_LR
smooth_myoepi	bridge_smooth_myoepi_mean_joint_z	dataset_indicator_breast	0.576453	standardized_predictor_scale	1.33352	0.5	0.5	smooth_myoepi__k0__alpha_1.33352__none	adjustment_only	0	dataset_indicator_breast;region_indicator_Q2_UR;region_indicator_Q3_LL;region_indicator_Q4_LR
smooth_myoepi	bridge_smooth_myoepi_mean_joint_z	region_indicator_Q2_UR	-0.112883	standardized_predictor_scale	1.33352	0.25	0.433013	smooth_myoepi__k0__alpha_1.33352__none	adjustment_only	0	dataset_indicator_breast;region_indicator_Q2_UR;region_indicator_Q3_LL;region_indicator_Q4_LR
smooth_myoepi	bridge_smooth_myoepi_mean_joint_z	region_indicator_Q3_LL	0.532806	standardized_predictor_scale	1.33352	0.25	0.433013	smooth_myoepi__k0__alpha_1.33352__none	adjustment_only	0	dataset_indicator_breast;region_indicator_Q2_UR;region_indicator_Q3_LL;region_indicator_Q4_LR
smooth_myoepi	bridge_smooth_myoepi_mean_joint_z	region_indicator_Q4_LR	-0.0893441	standardized_predictor_scale	1.33352	0.25	0.433013	smooth_myoepi__k0__alpha_1.33352__none	adjustment_only	0	dataset_indicator_breast;region_indicator_Q2_UR;region_indicator_Q3_LL;region_indicator_Q4_LR
ECM	bridge_ECM_mean_joint_z	intercept	-1.80012e-16	standardized_predictor_scale	0.01			ECM__k1__alpha_0.01__bridge_fibroblast_mean_joint_z	bridge_panel	1	dataset_indicator_breast;region_indicator_Q2_UR;region_indicator_Q3_LL;region_indicator_Q4_LR;bridge_fibroblast_mean_joint_z
ECM	bridge_ECM_mean_joint_z	dataset_indicator_breast	0.343756	standardized_predictor_scale	0.01	0.5	0.5	ECM__k1__alpha_0.01__bridge_fibroblast_mean_joint_z	bridge_panel	1	dataset_indicator_breast;region_indicator_Q2_UR;region_indicator_Q3_LL;region_indicator_Q4_LR;bridge_fibroblast_mean_joint_z
ECM	bridge_ECM_mean_joint_z	region_indicator_Q2_UR	-1.26785	standardized_predictor_scale	0.01	0.25	0.433013	ECM__k1__alpha_0.01__bridge_fibroblast_mean_joint_z	bridge_panel	1	dataset_indicator_breast;region_indicator_Q2_UR;region_indicator_Q3_LL;region_indicator_Q4_LR;bridge_fibroblast_mean_joint_z
ECM	bridge_ECM_mean_joint_z	region_indicator_Q3_LL	-0.201037	standardized_predictor_scale	0.01	0.25	0.433013	ECM__k1__alpha_0.01__bridge_fibroblast_mean_joint_z	bridge_panel	1	dataset_indicator_breast;region_indicator_Q2_UR;region_indicator_Q3_LL;region_indicator_Q4_LR;bridge_fibroblast_mean_joint_z
ECM	bridge_ECM_mean_joint_z	region_indicator_Q4_LR	-1.2467	standardized_predictor_scale	0.01	0.25	0.433013	ECM__k1__alpha_0.01__bridge_fibroblast_mean_joint_z	bridge_panel	1	dataset_indicator_breast;region_indicator_Q2_UR;region_indicator_Q3_LL;region_indicator_Q4_LR;bridge_fibroblast_mean_joint_z
ECM	bridge_ECM_mean_joint_z	bridge_fibroblast_mean_joint_z	-0.445535	standardized_predictor_scale	0.01	2.77556e-17	1	ECM__k1__alpha_0.01__bridge_fibroblast_mean_joint_z	bridge_panel	1	dataset_indicator_breast;region_indicator_Q2_UR;region_indicator_Q3_LL;region_indicator_Q4_LR;bridge_fibroblast_mean_joint_z

## Sheet: ridge_loocv_predictions_selecte
ridge_loocv_predictions_selected_models
target	target_col	observation_id	dataset	region_id	alpha	y_true	y_pred	residual	candidate_id	model_class	n_bridge_predictors	predictor_terms
epi_like	bridge_epi_like_mean_joint_z	CRC__Q1_UL	CRC	Q1_UL	1	-0.115823	-0.619045	0.503222	epi_like__k2__alpha_1__bridge_fibroblast_mean_joint_z+bridge_smooth_myoepi_mean_joint_z	bridge_panel	2	dataset_indicator_breast;region_indicator_Q2_UR;region_indicator_Q3_LL;region_indicator_Q4_LR;bridge_fibroblast_mean_joint_z;bridge_smooth_myoepi_mean_joint_z
epi_like	bridge_epi_like_mean_joint_z	CRC__Q2_UR	CRC	Q2_UR	1	0.656686	0.929652	-0.272965	epi_like__k2__alpha_1__bridge_fibroblast_mean_joint_z+bridge_smooth_myoepi_mean_joint_z	bridge_panel	2	dataset_indicator_breast;region_indicator_Q2_UR;region_indicator_Q3_LL;region_indicator_Q4_LR;bridge_fibroblast_mean_joint_z;bridge_smooth_myoepi_mean_joint_z
epi_like	bridge_epi_like_mean_joint_z	CRC__Q3_LL	CRC	Q3_LL	1	-1.07841	-0.521142	-0.557268	epi_like__k2__alpha_1__bridge_fibroblast_mean_joint_z+bridge_smooth_myoepi_mean_joint_z	bridge_panel	2	dataset_indicator_breast;region_indicator_Q2_UR;region_indicator_Q3_LL;region_indicator_Q4_LR;bridge_fibroblast_mean_joint_z;bridge_smooth_myoepi_mean_joint_z
epi_like	bridge_epi_like_mean_joint_z	CRC__Q4_LR	CRC	Q4_LR	1	0.79081	1.0291	-0.238289	epi_like__k2__alpha_1__bridge_fibroblast_mean_joint_z+bridge_smooth_myoepi_mean_joint_z	bridge_panel	2	dataset_indicator_breast;region_indicator_Q2_UR;region_indicator_Q3_LL;region_indicator_Q4_LR;bridge_fibroblast_mean_joint_z;bridge_smooth_myoepi_mean_joint_z
epi_like	bridge_epi_like_mean_joint_z	Breast__Q1_UL	Breast	Q1_UL	1	-1.39591	-0.384342	-1.01157	epi_like__k2__alpha_1__bridge_fibroblast_mean_joint_z+bridge_smooth_myoepi_mean_joint_z	bridge_panel	2	dataset_indicator_breast;region_indicator_Q2_UR;region_indicator_Q3_LL;region_indicator_Q4_LR;bridge_fibroblast_mean_joint_z;bridge_smooth_myoepi_mean_joint_z
epi_like	bridge_epi_like_mean_joint_z	Breast__Q2_UR	Breast	Q2_UR	1	1.06565	0.602772	0.462874	epi_like__k2__alpha_1__bridge_fibroblast_mean_joint_z+bridge_smooth_myoepi_mean_joint_z	bridge_panel	2	dataset_indicator_breast;region_indicator_Q2_UR;region_indicator_Q3_LL;region_indicator_Q4_LR;bridge_fibroblast_mean_joint_z;bridge_smooth_myoepi_mean_joint_z
epi_like	bridge_epi_like_mean_joint_z	Breast__Q3_LL	Breast	Q3_LL	1	-1.11905	-1.49357	0.37452	epi_like__k2__alpha_1__bridge_fibroblast_mean_joint_z+bridge_smooth_myoepi_mean_joint_z	bridge_panel	2	dataset_indicator_breast;region_indicator_Q2_UR;region_indicator_Q3_LL;region_indicator_Q4_LR;bridge_fibroblast_mean_joint_z;bridge_smooth_myoepi_mean_joint_z
epi_like	bridge_epi_like_mean_joint_z	Breast__Q4_LR	Breast	Q4_LR	1	1.19606	0.72569	0.470366	epi_like__k2__alpha_1__bridge_fibroblast_mean_joint_z+bridge_smooth_myoepi_mean_joint_z	bridge_panel	2	dataset_indicator_breast;region_indicator_Q2_UR;region_indicator_Q3_LL;region_indicator_Q4_LR;bridge_fibroblast_mean_joint_z;bridge_smooth_myoepi_mean_joint_z
fibroblast	bridge_fibroblast_mean_joint_z	CRC__Q1_UL	CRC	Q1_UL	0.001	0.337155	0.50841	-0.171255	fibroblast__k2__alpha_0.001__bridge_epi_like_mean_joint_z+bridge_smooth_myoepi_mean_joint_z	bridge_panel	2	dataset_indicator_breast;region_indicator_Q2_UR;region_indicator_Q3_LL;region_indicator_Q4_LR;bridge_epi_like_mean_joint_z;bridge_smooth_myoepi_mean_joint_z
fibroblast	bridge_fibroblast_mean_joint_z	CRC__Q2_UR	CRC	Q2_UR	0.001	-0.866474	-0.832323	-0.0341506	fibroblast__k2__alpha_0.001__bridge_epi_like_mean_joint_z+bridge_smooth_myoepi_mean_joint_z	bridge_panel	2	dataset_indicator_breast;region_indicator_Q2_UR;region_indicator_Q3_LL;region_indicator_Q4_LR;bridge_epi_like_mean_joint_z;bridge_smooth_myoepi_mean_joint_z
fibroblast	bridge_fibroblast_mean_joint_z	CRC__Q3_LL	CRC	Q3_LL	0.001	-0.102365	0.905644	-1.00801	fibroblast__k2__alpha_0.001__bridge_epi_like_mean_joint_z+bridge_smooth_myoepi_mean_joint_z	bridge_panel	2	dataset_indicator_breast;region_indicator_Q2_UR;region_indicator_Q3_LL;region_indicator_Q4_LR;bridge_epi_like_mean_joint_z;bridge_smooth_myoepi_mean_joint_z
fibroblast	bridge_fibroblast_mean_joint_z	CRC__Q4_LR	CRC	Q4_LR	0.001	-0.917196	-0.956874	0.0396787	fibroblast__k2__alpha_0.001__bridge_epi_like_mean_joint_z+bridge_smooth_myoepi_mean_joint_z	bridge_panel	2	dataset_indicator_breast;region_indicator_Q2_UR;region_indicator_Q3_LL;region_indicator_Q4_LR;bridge_epi_like_mean_joint_z;bridge_smooth_myoepi_mean_joint_z
fibroblast	bridge_fibroblast_mean_joint_z	Breast__Q1_UL	Breast	Q1_UL	0.001	1.85736	1.90656	-0.0492008	fibroblast__k2__alpha_0.001__bridge_epi_like_mean_joint_z+bridge_smooth_myoepi_mean_joint_z	bridge_panel	2	dataset_indicator_breast;region_indicator_Q2_UR;region_indicator_Q3_LL;region_indicator_Q4_LR;bridge_epi_like_mean_joint_z;bridge_smooth_myoepi_mean_joint_z
fibroblast	bridge_fibroblast_mean_joint_z	Breast__Q2_UR	Breast	Q2_UR	0.001	-0.763724	-0.797695	0.0339709	fibroblast__k2__alpha_0.001__bridge_epi_like_mean_joint_z+bridge_smooth_myoepi_mean_joint_z	bridge_panel	2	dataset_indicator_breast;region_indicator_Q2_UR;region_indicator_Q3_LL;region_indicator_Q4_LR;bridge_epi_like_mean_joint_z;bridge_smooth_myoepi_mean_joint_z
fibroblast	bridge_fibroblast_mean_joint_z	Breast__Q3_LL	Breast	Q3_LL	0.001	1.26375	0.3638	0.899948	fibroblast__k2__alpha_0.001__bridge_epi_like_mean_joint_z+bridge_smooth_myoepi_mean_joint_z	bridge_panel	2	dataset_indicator_breast;region_indicator_Q2_UR;region_indicator_Q3_LL;region_indicator_Q4_LR;bridge_epi_like_mean_joint_z;bridge_smooth_myoepi_mean_joint_z
fibroblast	bridge_fibroblast_mean_joint_z	Breast__Q4_LR	Breast	Q4_LR	0.001	-0.80851	-0.768792	-0.0397177	fibroblast__k2__alpha_0.001__bridge_epi_like_mean_joint_z+bridge_smooth_myoepi_mean_joint_z	bridge_panel	2	dataset_indicator_breast;region_indicator_Q2_UR;region_indicator_Q3_LL;region_indicator_Q4_LR;bridge_epi_like_mean_joint_z;bridge_smooth_myoepi_mean_joint_z
smooth_myoepi	bridge_smooth_myoepi_mean_joint_z	CRC__Q1_UL	CRC	Q1_UL	1.33352	-1.28904	-0.287531	-1.00151	smooth_myoepi__k0__alpha_1.33352__none	adjustment_only	0	dataset_indicator_breast;region_indicator_Q2_UR;region_indicator_Q3_LL;region_indicator_Q4_LR
smooth_myoepi	bridge_smooth_myoepi_mean_joint_z	CRC__Q2_UR	CRC	Q2_UR	1.33352	-1.20258	-0.820421	-0.382162	smooth_myoepi__k0__alpha_1.33352__none	adjustment_only	0	dataset_indicator_breast;region_indicator_Q2_UR;region_indicator_Q3_LL;region_indicator_Q4_LR
smooth_myoepi	bridge_smooth_myoepi_mean_joint_z	CRC__Q3_LL	CRC	Q3_LL	1.33352	0.920277	-0.0433869	0.963663	smooth_myoepi__k0__alpha_1.33352__none	adjustment_only	0	dataset_indicator_breast;region_indicator_Q2_UR;region_indicator_Q3_LL;region_indicator_Q4_LR
smooth_myoepi	bridge_smooth_myoepi_mean_joint_z	CRC__Q4_LR	CRC	Q4_LR	1.33352	-1.11882	-0.800611	-0.318207	smooth_myoepi__k0__alpha_1.33352__none	adjustment_only	0	dataset_indicator_breast;region_indicator_Q2_UR;region_indicator_Q3_LL;region_indicator_Q4_LR
smooth_myoepi	bridge_smooth_myoepi_mean_joint_z	Breast__Q1_UL	Breast	Q1_UL	1.33352	0.716435	0.0995476	0.616888	smooth_myoepi__k0__alpha_1.33352__none	adjustment_only	0	dataset_indicator_breast;region_indicator_Q2_UR;region_indicator_Q3_LL;region_indicator_Q4_LR
smooth_myoepi	bridge_smooth_myoepi_mean_joint_z	Breast__Q2_UR	Breast	Q2_UR	1.33352	0.234298	-0.0389719	0.27327	smooth_myoepi__k0__alpha_1.33352__none	adjustment_only	0	dataset_indicator_breast;region_indicator_Q2_UR;region_indicator_Q3_LL;region_indicator_Q4_LR
smooth_myoepi	bridge_smooth_myoepi_mean_joint_z	Breast__Q3_LL	Breast	Q3_LL	1.33352	1.46659	1.92768	-0.461087	smooth_myoepi__k0__alpha_1.33352__none	adjustment_only	0	dataset_indicator_breast;region_indicator_Q2_UR;region_indicator_Q3_LL;region_indicator_Q4_LR
smooth_myoepi	bridge_smooth_myoepi_mean_joint_z	Breast__Q4_LR	Breast	Q4_LR	1.33352	0.272845	0.041239	0.231606	smooth_myoepi__k0__alpha_1.33352__none	adjustment_only	0	dataset_indicator_breast;region_indicator_Q2_UR;region_indicator_Q3_LL;region_indicator_Q4_LR
ECM	bridge_ECM_mean_joint_z	CRC__Q1_UL	CRC	Q1_UL	0.01	1.0999	0.980349	0.11955	ECM__k1__alpha_0.01__bridge_fibroblast_mean_joint_z	bridge_panel	1	dataset_indicator_breast;region_indicator_Q2_UR;region_indicator_Q3_LL;region_indicator_Q4_LR;bridge_fibroblast_mean_joint_z
ECM	bridge_ECM_mean_joint_z	CRC__Q2_UR	CRC	Q2_UR	0.01	-1.21569	-1.62423	0.408542	ECM__k1__alpha_0.01__bridge_fibroblast_mean_joint_z	bridge_panel	1	dataset_indicator_breast;region_indicator_Q2_UR;region_indicator_Q3_LL;region_indicator_Q4_LR;bridge_fibroblast_mean_joint_z
ECM	bridge_ECM_mean_joint_z	CRC__Q3_LL	CRC	Q3_LL	0.01	0.803676	0.806691	-0.00301524	ECM__k1__alpha_0.01__bridge_fibroblast_mean_joint_z	bridge_panel	1	dataset_indicator_breast;region_indicator_Q2_UR;region_indicator_Q3_LL;region_indicator_Q4_LR;bridge_fibroblast_mean_joint_z
ECM	bridge_ECM_mean_joint_z	CRC__Q4_LR	CRC	Q4_LR	0.01	-1.37455	-0.882957	-0.491591	ECM__k1__alpha_0.01__bridge_fibroblast_mean_joint_z	bridge_panel	1	dataset_indicator_breast;region_indicator_Q2_UR;region_indicator_Q3_LL;region_indicator_Q4_LR;bridge_fibroblast_mean_joint_z
ECM	bridge_ECM_mean_joint_z	Breast__Q1_UL	Breast	Q1_UL	0.01	1.06981	1.13176	-0.0619484	ECM__k1__alpha_0.01__bridge_fibroblast_mean_joint_z	bridge_panel	1	dataset_indicator_breast;region_indicator_Q2_UR;region_indicator_Q3_LL;region_indicator_Q4_LR;bridge_fibroblast_mean_joint_z
ECM	bridge_ECM_mean_joint_z	Breast__Q2_UR	Breast	Q2_UR	0.01	-0.78375	-0.358505	-0.425245	ECM__k1__alpha_0.01__bridge_fibroblast_mean_joint_z	bridge_panel	1	dataset_indicator_breast;region_indicator_Q2_UR;region_indicator_Q3_LL;region_indicator_Q4_LR;bridge_fibroblast_mean_joint_z
ECM	bridge_ECM_mean_joint_z	Breast__Q3_LL	Breast	Q3_LL	0.01	0.885151	0.88285	0.00230185	ECM__k1__alpha_0.01__bridge_fibroblast_mean_joint_z	bridge_panel	1	dataset_indicator_breast;region_indicator_Q2_UR;region_indicator_Q3_LL;region_indicator_Q4_LR;bridge_fibroblast_mean_joint_z
ECM	bridge_ECM_mean_joint_z	Breast__Q4_LR	Breast	Q4_LR	0.01	-0.484549	-0.965722	0.481172	ECM__k1__alpha_0.01__bridge_fibroblast_mean_joint_z	bridge_panel	1	dataset_indicator_breast;region_indicator_Q2_UR;region_indicator_Q3_LL;region_indicator_Q4_LR;bridge_fibroblast_mean_joint_z

## Sheet: bayesian_diagnostics
bayesian_diagnostics
target	target_col	parameter	term	r_hat	ess_bulk	ess_tail	mcse_mean	mcse_sd
epi_like	bridge_epi_like_mean_joint_z	intercept	intercept	1	1106	3212	0.009	0.004
epi_like	bridge_epi_like_mean_joint_z	beta[dataset_indicator_breast]	dataset_indicator_breast	1.01	760	473	0.016	0.008
epi_like	bridge_epi_like_mean_joint_z	beta[region_indicator_Q2_UR]	region_indicator_Q2_UR	1	2428	4352	0.007	0.004
epi_like	bridge_epi_like_mean_joint_z	beta[region_indicator_Q3_LL]	region_indicator_Q3_LL	1	1348	3425	0.01	0.005
epi_like	bridge_epi_like_mean_joint_z	beta[region_indicator_Q4_LR]	region_indicator_Q4_LR	1	2288	3738	0.007	0.004
epi_like	bridge_epi_like_mean_joint_z	beta[bridge_fibroblast_mean_joint_z]	bridge_fibroblast_mean_joint_z	1	1930	2765	0.005	0.004
epi_like	bridge_epi_like_mean_joint_z	beta[bridge_smooth_myoepi_mean_joint_z]	bridge_smooth_myoepi_mean_joint_z	1.01	1023	970	0.008	0.003
epi_like	bridge_epi_like_mean_joint_z	sigma	sigma	1.01	594	381	0.007	0.006
fibroblast	bridge_fibroblast_mean_joint_z	intercept	intercept	1	1737	1972	0.008	0.005
fibroblast	bridge_fibroblast_mean_joint_z	beta[dataset_indicator_breast]	dataset_indicator_breast	1	1368	1258	0.012	0.007
fibroblast	bridge_fibroblast_mean_joint_z	beta[region_indicator_Q2_UR]	region_indicator_Q2_UR	1	4145	4963	0.006	0.005
fibroblast	bridge_fibroblast_mean_joint_z	beta[region_indicator_Q3_LL]	region_indicator_Q3_LL	1	3280	4028	0.007	0.005
fibroblast	bridge_fibroblast_mean_joint_z	beta[region_indicator_Q4_LR]	region_indicator_Q4_LR	1	3590	4414	0.006	0.005
fibroblast	bridge_fibroblast_mean_joint_z	beta[bridge_epi_like_mean_joint_z]	bridge_epi_like_mean_joint_z	1	1987	3465	0.006	0.004
fibroblast	bridge_fibroblast_mean_joint_z	beta[bridge_smooth_myoepi_mean_joint_z]	bridge_smooth_myoepi_mean_joint_z	1	1551	1549	0.008	0.005
fibroblast	bridge_fibroblast_mean_joint_z	sigma	sigma	1	1023	1104	0.008	0.005
smooth_myoepi	bridge_smooth_myoepi_mean_joint_z	intercept	intercept	1	3499	4157	0.007	0.005
smooth_myoepi	bridge_smooth_myoepi_mean_joint_z	beta[dataset_indicator_breast]	dataset_indicator_breast	1	3135	4327	0.008	0.005
smooth_myoepi	bridge_smooth_myoepi_mean_joint_z	beta[region_indicator_Q2_UR]	region_indicator_Q2_UR	1	5181	4206	0.005	0.005
smooth_myoepi	bridge_smooth_myoepi_mean_joint_z	beta[region_indicator_Q3_LL]	region_indicator_Q3_LL	1	3657	5231	0.007	0.005
smooth_myoepi	bridge_smooth_myoepi_mean_joint_z	beta[region_indicator_Q4_LR]	region_indicator_Q4_LR	1	4933	4863	0.006	0.005
smooth_myoepi	bridge_smooth_myoepi_mean_joint_z	sigma	sigma	1	2528	3288	0.006	0.004
ECM	bridge_ECM_mean_joint_z	intercept	intercept	1	4109	5271	0.005	0.004
ECM	bridge_ECM_mean_joint_z	beta[dataset_indicator_breast]	dataset_indicator_breast	1	4761	4571	0.005	0.004
ECM	bridge_ECM_mean_joint_z	beta[region_indicator_Q2_UR]	region_indicator_Q2_UR	1	4627	5765	0.006	0.004
ECM	bridge_ECM_mean_joint_z	beta[region_indicator_Q3_LL]	region_indicator_Q3_LL	1	5572	5143	0.005	0.004
ECM	bridge_ECM_mean_joint_z	beta[region_indicator_Q4_LR]	region_indicator_Q4_LR	1	3863	4839	0.007	0.004
ECM	bridge_ECM_mean_joint_z	beta[bridge_fibroblast_mean_joint_z]	bridge_fibroblast_mean_joint_z	1	4550	4260	0.004	0.004
ECM	bridge_ECM_mean_joint_z	sigma	sigma	1	3517	4526	0.004	0.004

## Sheet: bayesian_model_config
bayesian_model_config
target	target_col	n_observations	predictor_terms	n_predictors	draws	tune	chains	target_accept	seed	hdi_prob	prior_intercept	prior_beta	prior_sigma	sampler	pymc_version	arviz_version
epi_like	bridge_epi_like_mean_joint_z	8	dataset_indicator_breast;region_indicator_Q2_UR;region_indicator_Q3_LL;region_indicator_Q4_LR;bridge_fibroblast_mean_joint_z;bridge_smooth_myoepi_mean_joint_z	6	2000	3000	4	0.99	0	0.94	Normal(0, 1.0)	Normal(0, 0.5)	HalfNormal(1.0)	PyMC NUTS	5.28.4	0.23.4
fibroblast	bridge_fibroblast_mean_joint_z	8	dataset_indicator_breast;region_indicator_Q2_UR;region_indicator_Q3_LL;region_indicator_Q4_LR;bridge_epi_like_mean_joint_z;bridge_smooth_myoepi_mean_joint_z	6	2000	3000	4	0.99	0	0.94	Normal(0, 1.0)	Normal(0, 0.5)	HalfNormal(1.0)	PyMC NUTS	5.28.4	0.23.4
smooth_myoepi	bridge_smooth_myoepi_mean_joint_z	8	dataset_indicator_breast;region_indicator_Q2_UR;region_indicator_Q3_LL;region_indicator_Q4_LR	4	2000	3000	4	0.99	0	0.94	Normal(0, 1.0)	Normal(0, 0.5)	HalfNormal(1.0)	PyMC NUTS	5.28.4	0.23.4
ECM	bridge_ECM_mean_joint_z	8	dataset_indicator_breast;region_indicator_Q2_UR;region_indicator_Q3_LL;region_indicator_Q4_LR;bridge_fibroblast_mean_joint_z	5	2000	3000	4	0.99	0	0.94	Normal(0, 1.0)	Normal(0, 0.5)	HalfNormal(1.0)	PyMC NUTS	5.28.4	0.23.4
