# Supplementary material for: Region-aware bridge modeling enables interpretable mesoscale representation of spatial transcriptomic tissue sections
Source: Bioinform Adv. 2026 Jun 23;6(1):vbag176. doi: 10.1093/bioadv/vbag176 (PMC13317975; doi:10.1093/bioadv/vbag176)
Supplement: vbag176_Supplementary_Data [file vbag176_supplementary_data.zip › Supplementary_Data_3.xlsx]

## Sheet: README
Supplementary Data 3
Key Files
within_section_whole_means.csv
within_section_region_means_by_scheme.csv
within_section_heterogeneity_metrics_by_scheme.csv
within_section_shuffle_null_summary.csv
within_section_partition_metric_changes.csv
within_section_partition_region_correlations.csv
Description
Within-section validation and partition-sensitivity outputs for the primary CRC and breast sections. Includes whole-section means, regional means under original/shifted/rotated schemes, heterogeneity metrics, shuffle-null summary statistics, and partition-sensitivity summaries.
Support
Fig. 2; Supplementary Fig. S2

## Sheet: Wintin_section_whole_means
within_section_whole_means
dataset	sample_id	feature	whole_mean	n_points_section
CRC	Datasets_Visium_DH_FF_tissue_hires_image	epi_like	0.455976	516363
CRC	Datasets_Visium_DH_FF_tissue_hires_image	fibroblast	0.118202	516363
CRC	Datasets_Visium_DH_FF_tissue_hires_image	smooth_myoepi	0.0648304	516363
CRC	Datasets_Visium_DH_FF_tissue_hires_image	ECM	0.407982	516363
Breast	Datasets_Visium_DH_FF_tissue_hires_image	epi_like	0.428015	434081
Breast	Datasets_Visium_DH_FF_tissue_hires_image	fibroblast	0.276727	434081
Breast	Datasets_Visium_DH_FF_tissue_hires_image	smooth_myoepi	0.196353	434081
Breast	Datasets_Visium_DH_FF_tissue_hires_image	ECM	0.547145	434081

## Sheet: Whithin_section_region_means_by
within_section_region_means_by_scheme
dataset	sample_id	scheme	region_id	region_label	feature	mean_value	n_points_region
CRC	Datasets_Visium_DH_FF_tissue_hires_image	original	Q1_UL	upper_left	epi_like	0.414255	123057
CRC	Datasets_Visium_DH_FF_tissue_hires_image	original	Q1_UL	upper_left	fibroblast	0.268786	123057
CRC	Datasets_Visium_DH_FF_tissue_hires_image	original	Q1_UL	upper_left	smooth_myoepi	0.00167402	123057
CRC	Datasets_Visium_DH_FF_tissue_hires_image	original	Q1_UL	upper_left	ECM	0.938893	123057
CRC	Datasets_Visium_DH_FF_tissue_hires_image	original	Q2_UR	upper_right	epi_like	0.608742	135353
CRC	Datasets_Visium_DH_FF_tissue_hires_image	original	Q2_UR	upper_right	fibroblast	0.0200439	135353
CRC	Datasets_Visium_DH_FF_tissue_hires_image	original	Q2_UR	upper_right	smooth_myoepi	0.0101808	135353
CRC	Datasets_Visium_DH_FF_tissue_hires_image	original	Q2_UR	upper_right	ECM	-0.0272439	135353
CRC	Datasets_Visium_DH_FF_tissue_hires_image	original	Q3_LL	lower_left	epi_like	0.171915	135276
CRC	Datasets_Visium_DH_FF_tissue_hires_image	original	Q3_LL	lower_left	fibroblast	0.177955	135276
CRC	Datasets_Visium_DH_FF_tissue_hires_image	original	Q3_LL	lower_left	smooth_myoepi	0.219048	135276
CRC	Datasets_Visium_DH_FF_tissue_hires_image	original	Q3_LL	lower_left	ECM	0.815299	135276
CRC	Datasets_Visium_DH_FF_tissue_hires_image	original	Q4_LR	lower_right	epi_like	0.642508	122677
CRC	Datasets_Visium_DH_FF_tissue_hires_image	original	Q4_LR	lower_right	fibroblast	0.00956169	122677
CRC	Datasets_Visium_DH_FF_tissue_hires_image	original	Q4_LR	lower_right	smooth_myoepi	0.0184224	122677
CRC	Datasets_Visium_DH_FF_tissue_hires_image	original	Q4_LR	lower_right	ECM	-0.0935243	122677
CRC	Datasets_Visium_DH_FF_tissue_hires_image	shifted	Q1_UL	upper_left	epi_like	0.453979	192661
CRC	Datasets_Visium_DH_FF_tissue_hires_image	shifted	Q1_UL	upper_left	fibroblast	0.219027	192661
CRC	Datasets_Visium_DH_FF_tissue_hires_image	shifted	Q1_UL	upper_left	smooth_myoepi	0.00894317	192661
CRC	Datasets_Visium_DH_FF_tissue_hires_image	shifted	Q1_UL	upper_left	ECM	0.754571	192661
CRC	Datasets_Visium_DH_FF_tissue_hires_image	shifted	Q2_UR	upper_right	epi_like	0.636854	126043
CRC	Datasets_Visium_DH_FF_tissue_hires_image	shifted	Q2_UR	upper_right	fibroblast	0.0121943	126043
CRC	Datasets_Visium_DH_FF_tissue_hires_image	shifted	Q2_UR	upper_right	smooth_myoepi	0.00360988	126043
CRC	Datasets_Visium_DH_FF_tissue_hires_image	shifted	Q2_UR	upper_right	ECM	-0.0867601	126043
CRC	Datasets_Visium_DH_FF_tissue_hires_image	shifted	Q3_LL	lower_left	epi_like	0.138207	125269
CRC	Datasets_Visium_DH_FF_tissue_hires_image	shifted	Q3_LL	lower_left	fibroblast	0.137512	125269
CRC	Datasets_Visium_DH_FF_tissue_hires_image	shifted	Q3_LL	lower_left	smooth_myoepi	0.249711	125269
CRC	Datasets_Visium_DH_FF_tissue_hires_image	shifted	Q3_LL	lower_left	ECM	0.709192	125269
CRC	Datasets_Visium_DH_FF_tissue_hires_image	shifted	Q4_LR	lower_right	epi_like	0.696243	72390
CRC	Datasets_Visium_DH_FF_tissue_hires_image	shifted	Q4_LR	lower_right	fibroblast	0.00102224	72390
CRC	Datasets_Visium_DH_FF_tissue_hires_image	shifted	Q4_LR	lower_right	smooth_myoepi	0.000234839	72390
CRC	Datasets_Visium_DH_FF_tissue_hires_image	shifted	Q4_LR	lower_right	ECM	-0.174248	72390
CRC	Datasets_Visium_DH_FF_tissue_hires_image	rotated	Q1_UL	upper_left	epi_like	0.30804	166936
CRC	Datasets_Visium_DH_FF_tissue_hires_image	rotated	Q1_UL	upper_left	fibroblast	0.265946	166936
CRC	Datasets_Visium_DH_FF_tissue_hires_image	rotated	Q1_UL	upper_left	smooth_myoepi	0.0972708	166936
CRC	Datasets_Visium_DH_FF_tissue_hires_image	rotated	Q1_UL	upper_left	ECM	1.02558	166936
CRC	Datasets_Visium_DH_FF_tissue_hires_image	rotated	Q2_UR	upper_right	epi_like	0.581451	111466
CRC	Datasets_Visium_DH_FF_tissue_hires_image	rotated	Q2_UR	upper_right	fibroblast	0.0587264	111466
CRC	Datasets_Visium_DH_FF_tissue_hires_image	rotated	Q2_UR	upper_right	smooth_myoepi	0.00843306	111466
CRC	Datasets_Visium_DH_FF_tissue_hires_image	rotated	Q2_UR	upper_right	ECM	0.132712	111466
CRC	Datasets_Visium_DH_FF_tissue_hires_image	rotated	Q3_LL	lower_left	epi_like	0.269403	97805
CRC	Datasets_Visium_DH_FF_tissue_hires_image	rotated	Q3_LL	lower_left	fibroblast	0.0934717	97805
CRC	Datasets_Visium_DH_FF_tissue_hires_image	rotated	Q3_LL	lower_left	smooth_myoepi	0.160503	97805
CRC	Datasets_Visium_DH_FF_tissue_hires_image	rotated	Q3_LL	lower_left	ECM	0.44621	97805
CRC	Datasets_Visium_DH_FF_tissue_hires_image	rotated	Q4_LR	lower_right	epi_like	0.662583	140156
CRC	Datasets_Visium_DH_FF_tissue_hires_image	rotated	Q4_LR	lower_right	fibroblast	0.0067853	140156
CRC	Datasets_Visium_DH_FF_tissue_hires_image	rotated	Q4_LR	lower_right	smooth_myoepi	0.00428094	140156
CRC	Datasets_Visium_DH_FF_tissue_hires_image	rotated	Q4_LR	lower_right	ECM	-0.135381	140156
Breast	Datasets_Visium_DH_FF_tissue_hires_image	original	Q1_UL	upper_left	epi_like	0.091981	98466
Breast	Datasets_Visium_DH_FF_tissue_hires_image	original	Q1_UL	upper_left	fibroblast	0.582952	98466
Breast	Datasets_Visium_DH_FF_tissue_hires_image	original	Q1_UL	upper_left	smooth_myoepi	0.198993	98466
Breast	Datasets_Visium_DH_FF_tissue_hires_image	original	Q1_UL	upper_left	ECM	0.926339	98466
Breast	Datasets_Visium_DH_FF_tissue_hires_image	original	Q2_UR	upper_right	epi_like	0.711701	118828
Breast	Datasets_Visium_DH_FF_tissue_hires_image	original	Q2_UR	upper_right	fibroblast	0.0412781	118828
Breast	Datasets_Visium_DH_FF_tissue_hires_image	original	Q2_UR	upper_right	smooth_myoepi	0.151555	118828
Breast	Datasets_Visium_DH_FF_tissue_hires_image	original	Q2_UR	upper_right	ECM	0.152975	118828
Breast	Datasets_Visium_DH_FF_tissue_hires_image	original	Q3_LL	lower_left	epi_like	0.161683	118794
Breast	Datasets_Visium_DH_FF_tissue_hires_image	original	Q3_LL	lower_left	fibroblast	0.460276	118794
Breast	Datasets_Visium_DH_FF_tissue_hires_image	original	Q3_LL	lower_left	smooth_myoepi	0.2728	118794
Breast	Datasets_Visium_DH_FF_tissue_hires_image	original	Q3_LL	lower_left	ECM	0.849293	118794
Breast	Datasets_Visium_DH_FF_tissue_hires_image	original	Q4_LR	lower_right	epi_like	0.744533	97993
Breast	Datasets_Visium_DH_FF_tissue_hires_image	original	Q4_LR	lower_right	fibroblast	0.0320227	97993
Breast	Datasets_Visium_DH_FF_tissue_hires_image	original	Q4_LR	lower_right	smooth_myoepi	0.155348	97993
Breast	Datasets_Visium_DH_FF_tissue_hires_image	original	Q4_LR	lower_right	ECM	0.277811	97993
Breast	Datasets_Visium_DH_FF_tissue_hires_image	shifted	Q1_UL	upper_left	epi_like	0.173801	150534
Breast	Datasets_Visium_DH_FF_tissue_hires_image	shifted	Q1_UL	upper_left	fibroblast	0.471269	150534
Breast	Datasets_Visium_DH_FF_tissue_hires_image	shifted	Q1_UL	upper_left	smooth_myoepi	0.218642	150534
Breast	Datasets_Visium_DH_FF_tissue_hires_image	shifted	Q1_UL	upper_left	ECM	0.936991	150534
Breast	Datasets_Visium_DH_FF_tissue_hires_image	shifted	Q2_UR	upper_right	epi_like	0.759109	120125
Breast	Datasets_Visium_DH_FF_tissue_hires_image	shifted	Q2_UR	upper_right	fibroblast	0.0334651	120125
Breast	Datasets_Visium_DH_FF_tissue_hires_image	shifted	Q2_UR	upper_right	smooth_myoepi	0.125453	120125
Breast	Datasets_Visium_DH_FF_tissue_hires_image	shifted	Q2_UR	upper_right	ECM	0.0092984	120125
Breast	Datasets_Visium_DH_FF_tissue_hires_image	shifted	Q3_LL	lower_left	epi_like	0.266195	113447
Breast	Datasets_Visium_DH_FF_tissue_hires_image	shifted	Q3_LL	lower_left	fibroblast	0.374325	113447
Breast	Datasets_Visium_DH_FF_tissue_hires_image	shifted	Q3_LL	lower_left	smooth_myoepi	0.27434	113447
Breast	Datasets_Visium_DH_FF_tissue_hires_image	shifted	Q3_LL	lower_left	ECM	0.863875	113447
Breast	Datasets_Visium_DH_FF_tissue_hires_image	shifted	Q4_LR	lower_right	epi_like	0.765243	49975
Breast	Datasets_Visium_DH_FF_tissue_hires_image	shifted	Q4_LR	lower_right	fibroblast	0.053907	49975
Breast	Datasets_Visium_DH_FF_tissue_hires_image	shifted	Q4_LR	lower_right	smooth_myoepi	0.122601	49975
Breast	Datasets_Visium_DH_FF_tissue_hires_image	shifted	Q4_LR	lower_right	ECM	-0.0533246	49975
Breast	Datasets_Visium_DH_FF_tissue_hires_image	rotated	Q1_UL	upper_left	epi_like	0.0990279	126631
Breast	Datasets_Visium_DH_FF_tissue_hires_image	rotated	Q1_UL	upper_left	fibroblast	0.525314	126631
Breast	Datasets_Visium_DH_FF_tissue_hires_image	rotated	Q1_UL	upper_left	smooth_myoepi	0.237825	126631
Breast	Datasets_Visium_DH_FF_tissue_hires_image	rotated	Q1_UL	upper_left	ECM	0.984997	126631
Breast	Datasets_Visium_DH_FF_tissue_hires_image	rotated	Q2_UR	upper_right	epi_like	0.436539	94459
Breast	Datasets_Visium_DH_FF_tissue_hires_image	rotated	Q2_UR	upper_right	fibroblast	0.228999	94459
Breast	Datasets_Visium_DH_FF_tissue_hires_image	rotated	Q2_UR	upper_right	smooth_myoepi	0.217925	94459
Breast	Datasets_Visium_DH_FF_tissue_hires_image	rotated	Q2_UR	upper_right	ECM	0.26457	94459
Breast	Datasets_Visium_DH_FF_tissue_hires_image	rotated	Q3_LL	lower_left	epi_like	0.45304	105781
Breast	Datasets_Visium_DH_FF_tissue_hires_image	rotated	Q3_LL	lower_left	fibroblast	0.268517	105781
Breast	Datasets_Visium_DH_FF_tissue_hires_image	rotated	Q3_LL	lower_left	smooth_myoepi	0.206861	105781
Breast	Datasets_Visium_DH_FF_tissue_hires_image	rotated	Q3_LL	lower_left	ECM	0.735148	105781
Breast	Datasets_Visium_DH_FF_tissue_hires_image	rotated	Q4_LR	lower_right	epi_like	0.784395	107210
Breast	Datasets_Visium_DH_FF_tissue_hires_image	rotated	Q4_LR	lower_right	fibroblast	0.0332618	107210
Breast	Datasets_Visium_DH_FF_tissue_hires_image	rotated	Q4_LR	lower_right	smooth_myoepi	0.117993	107210
Breast	Datasets_Visium_DH_FF_tissue_hires_image	rotated	Q4_LR	lower_right	ECM	0.0934455	107210

## Sheet: within_section_heterogeneity_me
within_section_heterogeneity_metrics_by_scheme
dataset	sample_id	scheme	feature	n_regions	region_range	region_std	region_cv	mean_abs_pairwise_diff	mean_abs_deviation_from_global	max_abs_deviation_from_global	whole_mean	min_region_mean	max_region_mean	min_region_count	max_region_count
CRC	Datasets_Visium_DH_FF_tissue_hires_image	original	epi_like	4	0.470593	0.187428	0.408024	0.267711	0.16627	0.284061	0.455976	0.171915	0.642508	122677	135353
CRC	Datasets_Visium_DH_FF_tissue_hires_image	original	fibroblast	4	0.259224	0.109179	0.916807	0.155931	0.104284	0.150584	0.118202	0.00956169	0.268786	122677	135353
CRC	Datasets_Visium_DH_FF_tissue_hires_image	original	smooth_myoepi	4	0.217374	0.0906742	1.45471	0.110061	0.079608	0.154218	0.0648304	0.00167402	0.219048	122677	135353
CRC	Datasets_Visium_DH_FF_tissue_hires_image	original	ECM	4	1.03242	0.471355	1.15428	0.656632	0.46874	0.530911	0.407982	-0.0935243	0.938893	122677	135353
CRC	Datasets_Visium_DH_FF_tissue_hires_image	original	__overall__	4	0.494902	0.214659	0.983454	0.297584	0.204725	0.279943				122677	135353
CRC	Datasets_Visium_DH_FF_tissue_hires_image	shifted	epi_like	4	0.558036	0.217288	0.451442	0.309497	0.185228	0.317769	0.455976	0.138207	0.696243	72390	192661
CRC	Datasets_Visium_DH_FF_tissue_hires_image	shifted	fibroblast	4	0.218005	0.0906262	0.980389	0.129889	0.0858307	0.117179	0.118202	0.00102224	0.219027	72390	192661
CRC	Datasets_Visium_DH_FF_tissue_hires_image	shifted	smooth_myoepi	4	0.249476	0.106327	1.62024	0.125627	0.0916459	0.18488	0.0648304	0.000234839	0.249711	72390	192661
CRC	Datasets_Visium_DH_FF_tissue_hires_image	shifted	ECM	4	0.92882	0.432599	1.43869	0.597069	0.431193	0.582231	0.407982	-0.174248	0.754571	72390	192661
CRC	Datasets_Visium_DH_FF_tissue_hires_image	shifted	__overall__	4	0.488584	0.21171	1.12269	0.29052	0.198474	0.300515				72390	192661
CRC	Datasets_Visium_DH_FF_tissue_hires_image	rotated	epi_like	4	0.39318	0.169649	0.372553	0.242158	0.166648	0.206607	0.455976	0.269403	0.662583	97805	166936
CRC	Datasets_Visium_DH_FF_tissue_hires_image	rotated	fibroblast	4	0.259161	0.0972341	0.915296	0.135371	0.0858416	0.147745	0.118202	0.0067853	0.265946	97805	166936
CRC	Datasets_Visium_DH_FF_tissue_hires_image	rotated	smooth_myoepi	4	0.156222	0.065233	0.964671	0.0929173	0.061265	0.0956727	0.0648304	0.00428094	0.160503	97805	166936
CRC	Datasets_Visium_DH_FF_tissue_hires_image	rotated	ECM	4	1.16097	0.432228	1.17683	0.632732	0.368616	0.617602	0.407982	-0.135381	1.02558	97805	166936
CRC	Datasets_Visium_DH_FF_tissue_hires_image	rotated	__overall__	4	0.492382	0.191086	0.857338	0.275795	0.170592	0.266907				97805	166936
Breast	Datasets_Visium_DH_FF_tissue_hires_image	original	epi_like	4	0.652552	0.301874	0.70618	0.417946	0.300642	0.336034	0.428015	0.091981	0.744533	97993	118828
Breast	Datasets_Visium_DH_FF_tissue_hires_image	original	fibroblast	4	0.55093	0.246352	0.882564	0.345298	0.242482	0.306225	0.276727	0.0320227	0.582952	97993	118828
Breast	Datasets_Visium_DH_FF_tissue_hires_image	original	smooth_myoepi	4	0.121245	0.048806	0.250706	0.0678965	0.0412224	0.0764472	0.196353	0.151555	0.2728	97993	118828
Breast	Datasets_Visium_DH_FF_tissue_hires_image	original	ECM	4	0.773364	0.340188	0.616725	0.481929	0.336211	0.39417	0.547145	0.152975	0.926339	97993	118828
Breast	Datasets_Visium_DH_FF_tissue_hires_image	original	__overall__	4	0.524523	0.234305	0.614044	0.328267	0.23014	0.278219				97993	118828
Breast	Datasets_Visium_DH_FF_tissue_hires_image	shifted	epi_like	4	0.591441	0.273059	0.556029	0.377873	0.271089	0.337228	0.428015	0.173801	0.765243	49975	150534
Breast	Datasets_Visium_DH_FF_tissue_hires_image	shifted	fibroblast	4	0.437804	0.192765	0.82646	0.272305	0.189555	0.243262	0.276727	0.0334651	0.471269	49975	150534
Breast	Datasets_Visium_DH_FF_tissue_hires_image	shifted	smooth_myoepi	4	0.151738	0.0643283	0.347235	0.0914006	0.0612318	0.0779868	0.196353	0.122601	0.27434	49975	150534
Breast	Datasets_Visium_DH_FF_tissue_hires_image	shifted	ECM	4	0.990316	0.462477	1.05298	0.637587	0.461223	0.600469	0.547145	-0.0533246	0.936991	49975	150534
Breast	Datasets_Visium_DH_FF_tissue_hires_image	shifted	__overall__	4	0.542825	0.248157	0.695675	0.344791	0.245775	0.314737				49975	150534
Breast	Datasets_Visium_DH_FF_tissue_hires_image	rotated	epi_like	4	0.685367	0.242389	0.546845	0.345434	0.179729	0.356381	0.428015	0.0990279	0.784395	94459	126631
Breast	Datasets_Visium_DH_FF_tissue_hires_image	rotated	fibroblast	4	0.492052	0.175193	0.663553	0.252612	0.136998	0.248587	0.276727	0.0332618	0.525314	94459	126631
Breast	Datasets_Visium_DH_FF_tissue_hires_image	rotated	smooth_myoepi	4	0.119832	0.0459082	0.235245	0.0617601	0.0379783	0.07836	0.196353	0.117993	0.237825	94459	126631
Breast	Datasets_Visium_DH_FF_tissue_hires_image	rotated	ECM	4	0.891551	0.356967	0.687084	0.524205	0.340532	0.453699	0.547145	0.0934455	0.984997	94459	126631
Breast	Datasets_Visium_DH_FF_tissue_hires_image	rotated	__overall__	4	0.547201	0.205114	0.533181	0.296003	0.173809	0.284257				94459	126631

## Sheet: within_section_shuffle_null_sum
within_section_shuffle_null_summary
dataset	sample_id	feature	metric_name	observed_value	null_mean	null_sd	z_score	empirical_p_upper	n_perm
CRC	Datasets_Visium_DH_FF_tissue_hires_image	epi_like	region_range	0.470593	0.00287194	0.00122314	382.393	0.00019996	5000
CRC	Datasets_Visium_DH_FF_tissue_hires_image	epi_like	region_std	0.187428	0.00111293	0.000469014	397.249	0.00019996	5000
CRC	Datasets_Visium_DH_FF_tissue_hires_image	epi_like	region_cv	0.408024	0.00244078	0.0010286	394.307	0.00019996	5000
CRC	Datasets_Visium_DH_FF_tissue_hires_image	epi_like	mean_abs_pairwise_diff	0.267711	0.00157414	0.000668174	398.305	0.00019996	5000
CRC	Datasets_Visium_DH_FF_tissue_hires_image	epi_like	mean_abs_deviation_from_global	0.16627	0.000963742	0.000415168	398.167	0.00019996	5000
CRC	Datasets_Visium_DH_FF_tissue_hires_image	epi_like	max_abs_deviation_from_global	0.284061	0.00167096	0.000724231	389.917	0.00019996	5000
CRC	Datasets_Visium_DH_FF_tissue_hires_image	fibroblast	region_range	0.259224	0.00185031	0.000788018	326.609	0.00019996	5000
CRC	Datasets_Visium_DH_FF_tissue_hires_image	fibroblast	region_std	0.109179	0.000717432	0.000302277	358.816	0.00019996	5000
CRC	Datasets_Visium_DH_FF_tissue_hires_image	fibroblast	region_cv	0.916807	0.00606956	0.00255729	356.133	0.00019996	5000
CRC	Datasets_Visium_DH_FF_tissue_hires_image	fibroblast	mean_abs_pairwise_diff	0.155931	0.00101535	0.000429876	360.372	0.00019996	5000
CRC	Datasets_Visium_DH_FF_tissue_hires_image	fibroblast	mean_abs_deviation_from_global	0.104284	0.00062186	0.000267182	387.982	0.00019996	5000
CRC	Datasets_Visium_DH_FF_tissue_hires_image	fibroblast	max_abs_deviation_from_global	0.150584	0.00107583	0.000468704	318.982	0.00019996	5000
CRC	Datasets_Visium_DH_FF_tissue_hires_image	smooth_myoepi	region_range	0.217374	0.00140424	0.000595651	362.579	0.00019996	5000
CRC	Datasets_Visium_DH_FF_tissue_hires_image	smooth_myoepi	region_std	0.0906742	0.00054441	0.000228251	394.871	0.00019996	5000
CRC	Datasets_Visium_DH_FF_tissue_hires_image	smooth_myoepi	region_cv	1.45471	0.00839746	0.00352075	410.798	0.00019996	5000
CRC	Datasets_Visium_DH_FF_tissue_hires_image	smooth_myoepi	mean_abs_pairwise_diff	0.110061	0.00077003	0.000324724	336.565	0.00019996	5000
CRC	Datasets_Visium_DH_FF_tissue_hires_image	smooth_myoepi	mean_abs_deviation_from_global	0.079608	0.000471577	0.00020163	392.483	0.00019996	5000
CRC	Datasets_Visium_DH_FF_tissue_hires_image	smooth_myoepi	max_abs_deviation_from_global	0.154218	0.000817802	0.000354576	432.63	0.00019996	5000
CRC	Datasets_Visium_DH_FF_tissue_hires_image	ECM	region_range	1.03242	0.00831593	0.00352834	290.25	0.00019996	5000
CRC	Datasets_Visium_DH_FF_tissue_hires_image	ECM	region_std	0.471355	0.00322389	0.00135046	346.646	0.00019996	5000
CRC	Datasets_Visium_DH_FF_tissue_hires_image	ECM	region_cv	1.15428	0.00790201	0.00331009	346.327	0.00019996	5000
CRC	Datasets_Visium_DH_FF_tissue_hires_image	ECM	mean_abs_pairwise_diff	0.656632	0.00455995	0.00192269	339.145	0.00019996	5000
CRC	Datasets_Visium_DH_FF_tissue_hires_image	ECM	mean_abs_deviation_from_global	0.46874	0.00279324	0.00118989	391.59	0.00019996	5000
CRC	Datasets_Visium_DH_FF_tissue_hires_image	ECM	max_abs_deviation_from_global	0.530911	0.00483905	0.00209951	250.569	0.00019996	5000
CRC	Datasets_Visium_DH_FF_tissue_hires_image	__overall__	region_range	0.494902	0.0036106	0.00113499	432.86	0.00019996	5000
CRC	Datasets_Visium_DH_FF_tissue_hires_image	__overall__	region_std	0.214659	0.00139967	0.000436682	488.364	0.00019996	5000
CRC	Datasets_Visium_DH_FF_tissue_hires_image	__overall__	region_cv	0.983454	0.00620245	0.00162155	602.667	0.00019996	5000
CRC	Datasets_Visium_DH_FF_tissue_hires_image	__overall__	mean_abs_pairwise_diff	0.297584	0.00197987	0.000619737	476.983	0.00019996	5000
CRC	Datasets_Visium_DH_FF_tissue_hires_image	__overall__	mean_abs_deviation_from_global	0.204725	0.0012126	0.000383998	529.984	0.00019996	5000
CRC	Datasets_Visium_DH_FF_tissue_hires_image	__overall__	max_abs_deviation_from_global	0.279943	0.00210091	0.000673769	412.371	0.00019996	5000
Breast	Datasets_Visium_DH_FF_tissue_hires_image	epi_like	region_range	0.652552	0.00313212	0.00134426	483.104	0.00019996	5000
Breast	Datasets_Visium_DH_FF_tissue_hires_image	epi_like	region_std	0.301874	0.00121368	0.000513929	585.023	0.00019996	5000
Breast	Datasets_Visium_DH_FF_tissue_hires_image	epi_like	region_cv	0.70618	0.00283559	0.00120071	585.773	0.00019996	5000
Breast	Datasets_Visium_DH_FF_tissue_hires_image	epi_like	mean_abs_pairwise_diff	0.417946	0.00171646	0.000731775	568.794	0.00019996	5000
Breast	Datasets_Visium_DH_FF_tissue_hires_image	epi_like	mean_abs_deviation_from_global	0.300642	0.00105131	0.000452467	662.129	0.00019996	5000
Breast	Datasets_Visium_DH_FF_tissue_hires_image	epi_like	max_abs_deviation_from_global	0.336034	0.00183086	0.000806997	414.131	0.00019996	5000
Breast	Datasets_Visium_DH_FF_tissue_hires_image	fibroblast	region_range	0.55093	0.00282953	0.00119044	460.42	0.00019996	5000
Breast	Datasets_Visium_DH_FF_tissue_hires_image	fibroblast	region_std	0.246352	0.00109657	0.00045656	537.181	0.00019996	5000
Breast	Datasets_Visium_DH_FF_tissue_hires_image	fibroblast	region_cv	0.882564	0.00396268	0.0016499	532.519	0.00019996	5000
Breast	Datasets_Visium_DH_FF_tissue_hires_image	fibroblast	mean_abs_pairwise_diff	0.345298	0.00155144	0.000648087	530.402	0.00019996	5000
Breast	Datasets_Visium_DH_FF_tissue_hires_image	fibroblast	mean_abs_deviation_from_global	0.242482	0.000950029	0.00040347	598.636	0.00019996	5000
Breast	Datasets_Visium_DH_FF_tissue_hires_image	fibroblast	max_abs_deviation_from_global	0.306225	0.00165116	0.000716467	425.106	0.00019996	5000
Breast	Datasets_Visium_DH_FF_tissue_hires_image	smooth_myoepi	region_range	0.121245	0.00248871	0.00106948	111.041	0.00019996	5000
Breast	Datasets_Visium_DH_FF_tissue_hires_image	smooth_myoepi	region_std	0.048806	0.000964263	0.000408678	117.065	0.00019996	5000
Breast	Datasets_Visium_DH_FF_tissue_hires_image	smooth_myoepi	region_cv	0.250706	0.00491088	0.00208137	118.093	0.00019996	5000
Breast	Datasets_Visium_DH_FF_tissue_hires_image	smooth_myoepi	mean_abs_pairwise_diff	0.0678965	0.00136464	0.000582614	114.195	0.00019996	5000
Breast	Datasets_Visium_DH_FF_tissue_hires_image	smooth_myoepi	mean_abs_deviation_from_global	0.0412224	0.000835664	0.000360208	112.121	0.00019996	5000
Breast	Datasets_Visium_DH_FF_tissue_hires_image	smooth_myoepi	max_abs_deviation_from_global	0.0764472	0.00145398	0.000639705	117.231	0.00019996	5000
Breast	Datasets_Visium_DH_FF_tissue_hires_image	ECM	region_range	0.773364	0.00933047	0.00401277	190.4	0.00019996	5000
Breast	Datasets_Visium_DH_FF_tissue_hires_image	ECM	region_std	0.340188	0.00361389	0.00152923	220.094	0.00019996	5000
Breast	Datasets_Visium_DH_FF_tissue_hires_image	ECM	region_cv	0.616725	0.00660496	0.00279476	218.309	0.00019996	5000
Breast	Datasets_Visium_DH_FF_tissue_hires_image	ECM	mean_abs_pairwise_diff	0.481929	0.00511303	0.00217983	218.74	0.00019996	5000
Breast	Datasets_Visium_DH_FF_tissue_hires_image	ECM	mean_abs_deviation_from_global	0.336211	0.00312864	0.00134216	248.17	0.00019996	5000
Breast	Datasets_Visium_DH_FF_tissue_hires_image	ECM	max_abs_deviation_from_global	0.39417	0.00544641	0.00239906	162.032	0.00019996	5000
Breast	Datasets_Visium_DH_FF_tissue_hires_image	__overall__	region_range	0.524523	0.00444521	0.00117419	442.922	0.00019996	5000
Breast	Datasets_Visium_DH_FF_tissue_hires_image	__overall__	region_std	0.234305	0.0017221	0.000449324	517.629	0.00019996	5000
Breast	Datasets_Visium_DH_FF_tissue_hires_image	__overall__	region_cv	0.614044	0.00457853	0.00107925	564.712	0.00019996	5000
Breast	Datasets_Visium_DH_FF_tissue_hires_image	__overall__	mean_abs_pairwise_diff	0.328267	0.00243639	0.00063923	509.724	0.00019996	5000
Breast	Datasets_Visium_DH_FF_tissue_hires_image	__overall__	mean_abs_deviation_from_global	0.23014	0.00149141	0.000395151	578.635	0.00019996	5000
Breast	Datasets_Visium_DH_FF_tissue_hires_image	__overall__	max_abs_deviation_from_global	0.278219	0.0025956	0.000702123	392.557	0.00019996	5000

## Sheet: within_section_partition_metric
within_section_partition_metric_changes
dataset	sample_id	feature	scheme_ref	scheme_alt	metric_name	original_value	alt_value	delta	pct_change
Breast	Datasets_Visium_DH_FF_tissue_hires_image	ECM	original	shifted	region_range	0.773364	0.990316	0.216952	28.053
Breast	Datasets_Visium_DH_FF_tissue_hires_image	ECM	original	shifted	region_std	0.340188	0.462477	0.122289	35.9474
Breast	Datasets_Visium_DH_FF_tissue_hires_image	ECM	original	shifted	region_cv	0.616725	1.05298	0.43625	70.7366
Breast	Datasets_Visium_DH_FF_tissue_hires_image	ECM	original	shifted	mean_abs_pairwise_diff	0.481929	0.637587	0.155658	32.299
Breast	Datasets_Visium_DH_FF_tissue_hires_image	ECM	original	shifted	mean_abs_deviation_from_global	0.336211	0.461223	0.125012	37.1824
Breast	Datasets_Visium_DH_FF_tissue_hires_image	ECM	original	shifted	max_abs_deviation_from_global	0.39417	0.600469	0.2063	52.3378
Breast	Datasets_Visium_DH_FF_tissue_hires_image	ECM	original	rotated	region_range	0.773364	0.891551	0.118187	15.2823
Breast	Datasets_Visium_DH_FF_tissue_hires_image	ECM	original	rotated	region_std	0.340188	0.356967	0.016779	4.93227
Breast	Datasets_Visium_DH_FF_tissue_hires_image	ECM	original	rotated	region_cv	0.616725	0.687084	0.0703585	11.4084
Breast	Datasets_Visium_DH_FF_tissue_hires_image	ECM	original	rotated	mean_abs_pairwise_diff	0.481929	0.524205	0.0422764	8.77233
Breast	Datasets_Visium_DH_FF_tissue_hires_image	ECM	original	rotated	mean_abs_deviation_from_global	0.336211	0.340532	0.00432082	1.28515
Breast	Datasets_Visium_DH_FF_tissue_hires_image	ECM	original	rotated	max_abs_deviation_from_global	0.39417	0.453699	0.0595297	15.1026
Breast	Datasets_Visium_DH_FF_tissue_hires_image	__overall__	original	shifted	region_range	0.524523	0.542825	0.0183022	3.48931
Breast	Datasets_Visium_DH_FF_tissue_hires_image	__overall__	original	shifted	region_std	0.234305	0.248157	0.0138521	5.91199
Breast	Datasets_Visium_DH_FF_tissue_hires_image	__overall__	original	shifted	region_cv	0.614044	0.695675	0.081631	13.294
Breast	Datasets_Visium_DH_FF_tissue_hires_image	__overall__	original	shifted	mean_abs_pairwise_diff	0.328267	0.344791	0.0165243	5.03378
Breast	Datasets_Visium_DH_FF_tissue_hires_image	__overall__	original	shifted	mean_abs_deviation_from_global	0.23014	0.245775	0.0156353	6.79383
Breast	Datasets_Visium_DH_FF_tissue_hires_image	__overall__	original	shifted	max_abs_deviation_from_global	0.278219	0.314737	0.0365176	13.1255
Breast	Datasets_Visium_DH_FF_tissue_hires_image	__overall__	original	rotated	region_range	0.524523	0.547201	0.0226781	4.32357
Breast	Datasets_Visium_DH_FF_tissue_hires_image	__overall__	original	rotated	region_std	0.234305	0.205114	-0.0291907	-12.4584
Breast	Datasets_Visium_DH_FF_tissue_hires_image	__overall__	original	rotated	region_cv	0.614044	0.533181	-0.0808626	-13.1689
Breast	Datasets_Visium_DH_FF_tissue_hires_image	__overall__	original	rotated	mean_abs_pairwise_diff	0.328267	0.296003	-0.0322643	-9.82868
Breast	Datasets_Visium_DH_FF_tissue_hires_image	__overall__	original	rotated	mean_abs_deviation_from_global	0.23014	0.173809	-0.0563302	-24.4765
Breast	Datasets_Visium_DH_FF_tissue_hires_image	__overall__	original	rotated	max_abs_deviation_from_global	0.278219	0.284257	0.00603765	2.17011
Breast	Datasets_Visium_DH_FF_tissue_hires_image	epi_like	original	shifted	region_range	0.652552	0.591441	-0.0611104	-9.36484
Breast	Datasets_Visium_DH_FF_tissue_hires_image	epi_like	original	shifted	region_std	0.301874	0.273059	-0.0288153	-9.54549
Breast	Datasets_Visium_DH_FF_tissue_hires_image	epi_like	original	shifted	region_cv	0.70618	0.556029	-0.150151	-21.2624
Breast	Datasets_Visium_DH_FF_tissue_hires_image	epi_like	original	shifted	mean_abs_pairwise_diff	0.417946	0.377873	-0.0400724	-9.58795
Breast	Datasets_Visium_DH_FF_tissue_hires_image	epi_like	original	shifted	mean_abs_deviation_from_global	0.300642	0.271089	-0.0295534	-9.83009
Breast	Datasets_Visium_DH_FF_tissue_hires_image	epi_like	original	shifted	max_abs_deviation_from_global	0.336034	0.337228	0.00119444	0.355451
Breast	Datasets_Visium_DH_FF_tissue_hires_image	epi_like	original	rotated	region_range	0.652552	0.685367	0.0328154	5.02879
Breast	Datasets_Visium_DH_FF_tissue_hires_image	epi_like	original	rotated	region_std	0.301874	0.242389	-0.0594849	-19.7052
Breast	Datasets_Visium_DH_FF_tissue_hires_image	epi_like	original	rotated	region_cv	0.70618	0.546845	-0.159336	-22.563
Breast	Datasets_Visium_DH_FF_tissue_hires_image	epi_like	original	rotated	mean_abs_pairwise_diff	0.417946	0.345434	-0.0725117	-17.3496
Breast	Datasets_Visium_DH_FF_tissue_hires_image	epi_like	original	rotated	mean_abs_deviation_from_global	0.300642	0.179729	-0.120913	-40.2183
Breast	Datasets_Visium_DH_FF_tissue_hires_image	epi_like	original	rotated	max_abs_deviation_from_global	0.336034	0.356381	0.0203469	6.05503
Breast	Datasets_Visium_DH_FF_tissue_hires_image	fibroblast	original	shifted	region_range	0.55093	0.437804	-0.113126	-20.5336
Breast	Datasets_Visium_DH_FF_tissue_hires_image	fibroblast	original	shifted	region_std	0.246352	0.192765	-0.0535874	-21.7523
Breast	Datasets_Visium_DH_FF_tissue_hires_image	fibroblast	original	shifted	region_cv	0.882564	0.82646	-0.0561038	-6.35691
Breast	Datasets_Visium_DH_FF_tissue_hires_image	fibroblast	original	shifted	mean_abs_pairwise_diff	0.345298	0.272305	-0.072993	-21.1391
Breast	Datasets_Visium_DH_FF_tissue_hires_image	fibroblast	original	shifted	mean_abs_deviation_from_global	0.242482	0.189555	-0.0529265	-21.827
Breast	Datasets_Visium_DH_FF_tissue_hires_image	fibroblast	original	shifted	max_abs_deviation_from_global	0.306225	0.243262	-0.0629633	-20.5611
Breast	Datasets_Visium_DH_FF_tissue_hires_image	fibroblast	original	rotated	region_range	0.55093	0.492052	-0.0588779	-10.687
Breast	Datasets_Visium_DH_FF_tissue_hires_image	fibroblast	original	rotated	region_std	0.246352	0.175193	-0.071159	-28.8851
Breast	Datasets_Visium_DH_FF_tissue_hires_image	fibroblast	original	rotated	region_cv	0.882564	0.663553	-0.219011	-24.8153
Breast	Datasets_Visium_DH_FF_tissue_hires_image	fibroblast	original	rotated	mean_abs_pairwise_diff	0.345298	0.252612	-0.0926855	-26.8422
Breast	Datasets_Visium_DH_FF_tissue_hires_image	fibroblast	original	rotated	mean_abs_deviation_from_global	0.242482	0.136998	-0.105484	-43.5019
Breast	Datasets_Visium_DH_FF_tissue_hires_image	fibroblast	original	rotated	max_abs_deviation_from_global	0.306225	0.248587	-0.0576388	-18.8223
Breast	Datasets_Visium_DH_FF_tissue_hires_image	smooth_myoepi	original	shifted	region_range	0.121245	0.151738	0.0304935	25.1503
Breast	Datasets_Visium_DH_FF_tissue_hires_image	smooth_myoepi	original	shifted	region_std	0.048806	0.0643283	0.0155223	31.8042
Breast	Datasets_Visium_DH_FF_tissue_hires_image	smooth_myoepi	original	shifted	region_cv	0.250706	0.347235	0.0965286	38.5026
Breast	Datasets_Visium_DH_FF_tissue_hires_image	smooth_myoepi	original	shifted	mean_abs_pairwise_diff	0.0678965	0.0914006	0.0235041	34.6176
Breast	Datasets_Visium_DH_FF_tissue_hires_image	smooth_myoepi	original	shifted	mean_abs_deviation_from_global	0.0412224	0.0612318	0.0200094	48.5402
Breast	Datasets_Visium_DH_FF_tissue_hires_image	smooth_myoepi	original	shifted	max_abs_deviation_from_global	0.0764472	0.0779868	0.00153959	2.01392
Breast	Datasets_Visium_DH_FF_tissue_hires_image	smooth_myoepi	original	rotated	region_range	0.121245	0.119832	-0.00141265	-1.16512
Breast	Datasets_Visium_DH_FF_tissue_hires_image	smooth_myoepi	original	rotated	region_std	0.048806	0.0459082	-0.00289777	-5.93733
Breast	Datasets_Visium_DH_FF_tissue_hires_image	smooth_myoepi	original	rotated	region_cv	0.250706	0.235245	-0.0154619	-6.16732
Breast	Datasets_Visium_DH_FF_tissue_hires_image	smooth_myoepi	original	rotated	mean_abs_pairwise_diff	0.0678965	0.0617601	-0.00613646	-9.03796
Breast	Datasets_Visium_DH_FF_tissue_hires_image	smooth_myoepi	original	rotated	mean_abs_deviation_from_global	0.0412224	0.0379783	-0.00324407	-7.86969
Breast	Datasets_Visium_DH_FF_tissue_hires_image	smooth_myoepi	original	rotated	max_abs_deviation_from_global	0.0764472	0.07836	0.00191281	2.50213
CRC	Datasets_Visium_DH_FF_tissue_hires_image	ECM	original	shifted	region_range	1.03242	0.92882	-0.103597	-10.0345
CRC	Datasets_Visium_DH_FF_tissue_hires_image	ECM	original	shifted	region_std	0.471355	0.432599	-0.0387567	-8.22239
CRC	Datasets_Visium_DH_FF_tissue_hires_image	ECM	original	shifted	region_cv	1.15428	1.43869	0.284417	24.6403
CRC	Datasets_Visium_DH_FF_tissue_hires_image	ECM	original	shifted	mean_abs_pairwise_diff	0.656632	0.597069	-0.0595639	-9.07111
CRC	Datasets_Visium_DH_FF_tissue_hires_image	ECM	original	shifted	mean_abs_deviation_from_global	0.46874	0.431193	-0.0375471	-8.01021
CRC	Datasets_Visium_DH_FF_tissue_hires_image	ECM	original	shifted	max_abs_deviation_from_global	0.530911	0.582231	0.0513198	9.66638
CRC	Datasets_Visium_DH_FF_tissue_hires_image	ECM	original	rotated	region_range	1.03242	1.16097	0.128549	12.4512
CRC	Datasets_Visium_DH_FF_tissue_hires_image	ECM	original	rotated	region_std	0.471355	0.432228	-0.039127	-8.30096
CRC	Datasets_Visium_DH_FF_tissue_hires_image	ECM	original	rotated	region_cv	1.15428	1.17683	0.0225563	1.95415
CRC	Datasets_Visium_DH_FF_tissue_hires_image	ECM	original	rotated	mean_abs_pairwise_diff	0.656632	0.632732	-0.0239	-3.63978
CRC	Datasets_Visium_DH_FF_tissue_hires_image	ECM	original	rotated	mean_abs_deviation_from_global	0.46874	0.368616	-0.100124	-21.3603
CRC	Datasets_Visium_DH_FF_tissue_hires_image	ECM	original	rotated	max_abs_deviation_from_global	0.530911	0.617602	0.0866917	16.3289
CRC	Datasets_Visium_DH_FF_tissue_hires_image	__overall__	original	shifted	region_range	0.494902	0.488584	-0.00631817	-1.27665
CRC	Datasets_Visium_DH_FF_tissue_hires_image	__overall__	original	shifted	region_std	0.214659	0.21171	-0.00294909	-1.37385
CRC	Datasets_Visium_DH_FF_tissue_hires_image	__overall__	original	shifted	region_cv	0.983454	1.12269	0.139236	14.1578
CRC	Datasets_Visium_DH_FF_tissue_hires_image	__overall__	original	shifted	mean_abs_pairwise_diff	0.297584	0.29052	-0.00706338	-2.37358
CRC	Datasets_Visium_DH_FF_tissue_hires_image	__overall__	original	shifted	mean_abs_deviation_from_global	0.204725	0.198474	-0.00625109	-3.0534
CRC	Datasets_Visium_DH_FF_tissue_hires_image	__overall__	original	shifted	max_abs_deviation_from_global	0.279943	0.300515	0.0205715	7.34843
CRC	Datasets_Visium_DH_FF_tissue_hires_image	__overall__	original	rotated	region_range	0.494902	0.492382	-0.00252016	-0.509225
CRC	Datasets_Visium_DH_FF_tissue_hires_image	__overall__	original	rotated	region_std	0.214659	0.191086	-0.0235731	-10.9816
CRC	Datasets_Visium_DH_FF_tissue_hires_image	__overall__	original	rotated	region_cv	0.983454	0.857338	-0.126117	-12.8238
CRC	Datasets_Visium_DH_FF_tissue_hires_image	__overall__	original	rotated	mean_abs_pairwise_diff	0.297584	0.275795	-0.0217889	-7.32193
CRC	Datasets_Visium_DH_FF_tissue_hires_image	__overall__	original	rotated	mean_abs_deviation_from_global	0.204725	0.170592	-0.034133	-16.6726
CRC	Datasets_Visium_DH_FF_tissue_hires_image	__overall__	original	rotated	max_abs_deviation_from_global	0.279943	0.266907	-0.0130367	-4.65689
CRC	Datasets_Visium_DH_FF_tissue_hires_image	epi_like	original	shifted	region_range	0.470593	0.558036	0.0874428	18.5814
CRC	Datasets_Visium_DH_FF_tissue_hires_image	epi_like	original	shifted	region_std	0.187428	0.217288	0.0298603	15.9316
CRC	Datasets_Visium_DH_FF_tissue_hires_image	epi_like	original	shifted	region_cv	0.408024	0.451442	0.0434178	10.641
CRC	Datasets_Visium_DH_FF_tissue_hires_image	epi_like	original	shifted	mean_abs_pairwise_diff	0.267711	0.309497	0.0417862	15.6087
CRC	Datasets_Visium_DH_FF_tissue_hires_image	epi_like	original	shifted	mean_abs_deviation_from_global	0.16627	0.185228	0.0189579	11.4019
CRC	Datasets_Visium_DH_FF_tissue_hires_image	epi_like	original	shifted	max_abs_deviation_from_global	0.284061	0.317769	0.0337086	11.8667
CRC	Datasets_Visium_DH_FF_tissue_hires_image	epi_like	original	rotated	region_range	0.470593	0.39318	-0.0774135	-16.4502
CRC	Datasets_Visium_DH_FF_tissue_hires_image	epi_like	original	rotated	region_std	0.187428	0.169649	-0.017779	-9.48575
CRC	Datasets_Visium_DH_FF_tissue_hires_image	epi_like	original	rotated	region_cv	0.408024	0.372553	-0.0354716	-8.69351
CRC	Datasets_Visium_DH_FF_tissue_hires_image	epi_like	original	rotated	mean_abs_pairwise_diff	0.267711	0.242158	-0.0255527	-9.54488
CRC	Datasets_Visium_DH_FF_tissue_hires_image	epi_like	original	rotated	mean_abs_deviation_from_global	0.16627	0.166648	0.000377693	0.227157
CRC	Datasets_Visium_DH_FF_tissue_hires_image	epi_like	original	rotated	max_abs_deviation_from_global	0.284061	0.206607	-0.0774532	-27.2664
CRC	Datasets_Visium_DH_FF_tissue_hires_image	fibroblast	original	shifted	region_range	0.259224	0.218005	-0.0412194	-15.901
CRC	Datasets_Visium_DH_FF_tissue_hires_image	fibroblast	original	shifted	region_std	0.109179	0.0906262	-0.0185532	-16.9933
CRC	Datasets_Visium_DH_FF_tissue_hires_image	fibroblast	original	shifted	region_cv	0.916807	0.980389	0.0635827	6.93524
CRC	Datasets_Visium_DH_FF_tissue_hires_image	fibroblast	original	shifted	mean_abs_pairwise_diff	0.155931	0.129889	-0.0260418	-16.7009
CRC	Datasets_Visium_DH_FF_tissue_hires_image	fibroblast	original	shifted	mean_abs_deviation_from_global	0.104284	0.0858307	-0.0184531	-17.6951
CRC	Datasets_Visium_DH_FF_tissue_hires_image	fibroblast	original	shifted	max_abs_deviation_from_global	0.150584	0.117179	-0.0334048	-22.1835
CRC	Datasets_Visium_DH_FF_tissue_hires_image	fibroblast	original	rotated	region_range	0.259224	0.259161	-6.33807e-05	-0.0244501
CRC	Datasets_Visium_DH_FF_tissue_hires_image	fibroblast	original	rotated	region_std	0.109179	0.0972341	-0.0119453	-10.9409
CRC	Datasets_Visium_DH_FF_tissue_hires_image	fibroblast	original	rotated	region_cv	0.916807	0.915296	-0.0015106	-0.164768
CRC	Datasets_Visium_DH_FF_tissue_hires_image	fibroblast	original	rotated	mean_abs_pairwise_diff	0.155931	0.135371	-0.0205593	-13.1849
CRC	Datasets_Visium_DH_FF_tissue_hires_image	fibroblast	original	rotated	mean_abs_deviation_from_global	0.104284	0.0858416	-0.0184422	-17.6846
CRC	Datasets_Visium_DH_FF_tissue_hires_image	fibroblast	original	rotated	max_abs_deviation_from_global	0.150584	0.147745	-0.00283978	-1.88584
CRC	Datasets_Visium_DH_FF_tissue_hires_image	smooth_myoepi	original	shifted	region_range	0.217374	0.249476	0.0321013	14.7678
CRC	Datasets_Visium_DH_FF_tissue_hires_image	smooth_myoepi	original	shifted	region_std	0.0906742	0.106327	0.0156532	17.2632
CRC	Datasets_Visium_DH_FF_tissue_hires_image	smooth_myoepi	original	shifted	region_cv	1.45471	1.62024	0.165525	11.3786
CRC	Datasets_Visium_DH_FF_tissue_hires_image	smooth_myoepi	original	shifted	mean_abs_pairwise_diff	0.110061	0.125627	0.015566	14.143
CRC	Datasets_Visium_DH_FF_tissue_hires_image	smooth_myoepi	original	shifted	mean_abs_deviation_from_global	0.079608	0.0916459	0.0120379	15.1214
CRC	Datasets_Visium_DH_FF_tissue_hires_image	smooth_myoepi	original	shifted	max_abs_deviation_from_global	0.154218	0.18488	0.0306622	19.8823
CRC	Datasets_Visium_DH_FF_tissue_hires_image	smooth_myoepi	original	rotated	region_range	0.217374	0.156222	-0.0611523	-28.1323
CRC	Datasets_Visium_DH_FF_tissue_hires_image	smooth_myoepi	original	rotated	region_std	0.0906742	0.065233	-0.0254412	-28.0579
CRC	Datasets_Visium_DH_FF_tissue_hires_image	smooth_myoepi	original	rotated	region_cv	1.45471	0.964671	-0.49004	-33.6864
CRC	Datasets_Visium_DH_FF_tissue_hires_image	smooth_myoepi	original	rotated	mean_abs_pairwise_diff	0.110061	0.0929173	-0.0171435	-15.5764
CRC	Datasets_Visium_DH_FF_tissue_hires_image	smooth_myoepi	original	rotated	mean_abs_deviation_from_global	0.079608	0.061265	-0.018343	-23.0417
CRC	Datasets_Visium_DH_FF_tissue_hires_image	smooth_myoepi	original	rotated	max_abs_deviation_from_global	0.154218	0.0956727	-0.0585454	-37.9627

## Sheet: Within_section_partition_region
within_section_partition_region_correlations
dataset	sample_id	feature	scheme_ref	scheme_alt	spearman_rho_regions	mean_abs_region_shift
Breast	Datasets_Visium_DH_FF_tissue_hires_image	ECM	original	shifted	0.8	0.125012
Breast	Datasets_Visium_DH_FF_tissue_hires_image	ECM	original	rotated	0.8	0.117191
Breast	Datasets_Visium_DH_FF_tissue_hires_image	epi_like	original	shifted	1	0.0636125
Breast	Datasets_Visium_DH_FF_tissue_hires_image	epi_like	original	rotated	0.8	0.153357
Breast	Datasets_Visium_DH_FF_tissue_hires_image	fibroblast	original	shifted	0.8	0.056833
Breast	Datasets_Visium_DH_FF_tissue_hires_image	fibroblast	original	rotated	1	0.109589
Breast	Datasets_Visium_DH_FF_tissue_hires_image	smooth_myoepi	original	shifted	0.8	0.0200094
Breast	Datasets_Visium_DH_FF_tissue_hires_image	smooth_myoepi	original	rotated	0	0.052124
CRC	Datasets_Visium_DH_FF_tissue_hires_image	ECM	original	shifted	1	0.107667
CRC	Datasets_Visium_DH_FF_tissue_hires_image	ECM	original	rotated	1	0.164399
CRC	Datasets_Visium_DH_FF_tissue_hires_image	epi_like	original	shifted	1	0.0388197
CRC	Datasets_Visium_DH_FF_tissue_hires_image	epi_like	original	rotated	1	0.0627672
CRC	Datasets_Visium_DH_FF_tissue_hires_image	fibroblast	original	shifted	1	0.0266476
CRC	Datasets_Visium_DH_FF_tissue_hires_image	fibroblast	original	rotated	1	0.0321954
CRC	Datasets_Visium_DH_FF_tissue_hires_image	smooth_myoepi	original	shifted	0.2	0.0156724
CRC	Datasets_Visium_DH_FF_tissue_hires_image	smooth_myoepi	original	rotated	0.2	0.0425078
