# Supplementary material for: Region-aware bridge modeling enables interpretable mesoscale representation of spatial transcriptomic tissue sections
Source: Bioinform Adv. 2026 Jun 23;6(1):vbag176. doi: 10.1093/bioadv/vbag176 (PMC13317975; doi:10.1093/bioadv/vbag176)
Supplement: vbag176_Supplementary_Data [file vbag176_supplementary_data.zip › Supplementary_Data_1.xlsx]

## Sheet: README
Supplementary Data 1
Key Files
bridge_target_gene_sets.csv
bridge_target_summary.csv
bridge_target_run_summary.csv
patch_index_columns.csv
patch_index_summary.csv
Description
Bridge-target construction outputs and gene-program definitions. Includes the 21-dimensional bridge-target representation, core-four bridge-feature definitions, gene sets, preprocessing/normalization status, retained observation counts, and patch-index column inventory.
Support
Methods; bridge-feature construction

## Sheet: bridge_target_gene_sets
bridge_target_gene_sets.csv
program	genes	n_genes
IFNG	IFNG;CXCL9;CXCL10;STAT1;IRF1	5
IFN1	IFIT1;IFIT3;ISG15;MX1;OAS1	5
CYTOTOX	NKG7;PRF1;GZMB;GNLY;CTSW	5
AP_MHC	HLA-A;HLA-B;HLA-C;HLA-DRA;HLA-DRB1	5
NFKB	NFKBIA;TNFAIP3;REL;ICAM1;CXCL8	5
PROLIF	MKI67;TOP2A;HMGB2;CENPF;TYMS	5
HYPOXIA	CA9;VEGFA;SLC2A1;LDHA;ALDOA	5
EMT	VIM;FN1;SNAI1;ZEB1;ITGA5	5
OXPHOS	NDUFA1;NDUFB8;COX6C;ATP5F1A;UQCRC1	5
UPR	XBP1;HSPA5;DDIT3;ATF4;DNAJB9	5
ECM	COL1A1;COL1A2;COL3A1;LUM;DCN	5
ANGIO	PECAM1;VWF;KDR;ESAM;RAMP2	5

## Sheet: bridge_target_summary
bridge_target_summary
dataset	dimension	mean	std	min	q25	median	q75	max	n_nonmissing
CRC	epi_like	0.455976	0.498058	0	0	0	1	1	516363
CRC	fibroblast	0.118202	0.322847	0	0	0	0	1	516363
CRC	endothelial	0.0669897	0.250004	0	0	0	0	1	516363
CRC	myeloid	0.100114	0.300152	0	0	0	0	1	516363
CRC	lymphoid_plasma	0.156436	0.363269	0	0	0	0	1	516363
CRC	smooth_myoepi	0.0648304	0.246226	0	0	0	0	1	516363
CRC	stressed	0.0374523	0.189867	0	0	0	0	1	516363
CRC	IFNG	-0.0443155	0.268725	-0.46892	-0.192116	-0.0959671	-0.0246835	3.94946	516363
CRC	IFN1	0.00281525	0.244781	-0.347375	-0.103014	-0.0538257	-0.0162968	4.14011	516363
CRC	CYTOTOX	-0.000850633	0.171669	-0.201512	-0.0568843	-0.0318571	-0.0103375	3.81746	516363
CRC	AP_MHC	0	0	0	0	0	0	0	516363
CRC	NFKB	-0.00995302	0.322775	-0.574094	-0.180039	-0.0817412	0	4.57572	516363
CRC	PROLIF	0.00301285	0.266421	-0.467617	-0.135616	-0.0637054	0	3.02436	516363
CRC	HYPOXIA	-0.00143971	0.397988	-0.675924	-0.217374	-0.0919103	0	4.3621	516363
CRC	EMT	0.208539	0.598781	-0.603901	-0.246541	-0.0623782	0.624013	3.86063	516363
CRC	OXPHOS	0.00158949	0.356593	-0.856234	-0.217921	-0.0960031	0.139808	2.68486	516363
CRC	UPR	-0.0195908	0.33406	-0.675978	-0.224588	-0.0916099	0.0148709	2.72642	516363
CRC	ECM	0.407982	1.45716	-1.55501	-0.59628	-0.156497	0.964792	5.98659	516363
CRC	ANGIO	-0.00295917	0.2817	-0.345194	-0.113113	-0.0609435	-0.0198849	3.82817	516363
CRC	log_total_counts	6.79449	0.880864	2.32341	6.34035	7.00072	7.49022	8.23504	516363
CRC	log_n_genes	5.57072	1.15657	0.693147	4.91265	5.80814	6.49677	7.87055	516363
Breast	epi_like	0.428015	0.494791	0	0	0	1	1	434081
Breast	fibroblast	0.276727	0.44738	0	0	0	1	1	434081
Breast	endothelial	0	0	0	0	0	0	0	434081
Breast	myeloid	0	0	0	0	0	0	0	434081
Breast	lymphoid_plasma	0.00835098	0.0910013	0	0	0	0	1	434081
Breast	smooth_myoepi	0.196353	0.397238	0	0	0	0	1	434081
Breast	stressed	0.0905545	0.286975	0	0	0	0	1	434081
Breast	IFNG	-0.0417755	0.246525	-0.431015	-0.168429	-0.0858997	-0.0287318	4.01123	434081
Breast	IFN1	0.00144476	0.221157	-0.312486	-0.0898876	-0.0481637	-0.0156305	4.12452	434081
Breast	CYTOTOX	0.00104556	0.164325	-0.190915	-0.0495761	-0.0270497	0	3.56607	434081
Breast	AP_MHC	0	0	0	0	0	0	0	434081
Breast	NFKB	-0.00924995	0.28104	-0.472618	-0.149401	-0.0753408	-0.0190278	4.57572	434081
Breast	PROLIF	0.0013812	0.252279	-0.458357	-0.120288	-0.0575797	0	3.04744	434081
Breast	HYPOXIA	-0.0133087	0.373125	-0.666022	-0.205948	-0.103517	-0.0281855	4.31443	434081
Breast	EMT	0.247085	0.599881	-0.584206	-0.210454	-0.0475434	0.660033	3.83057	434081
Breast	OXPHOS	0.00104855	0.351305	-0.723773	-0.216898	-0.104517	0.128348	2.69517	434081
Breast	UPR	-0.0141987	0.327895	-0.6288	-0.209487	-0.0927025	0	2.68499	434081
Breast	ECM	0.547145	1.48399	-1.47279	-0.489529	-0.0875755	1.15033	5.99294	434081
Breast	ANGIO	-0.0133076	0.288306	-0.35973	-0.129568	-0.0716475	-0.0228341	3.76882	434081
Breast	log_total_counts	6.71348	0.88611	2.32341	6.26364	6.88104	7.42086	8.23504	434081
Breast	log_n_genes	5.45992	1.15639	0.693147	4.80402	5.65249	6.39192	7.87055	434081

## Sheet: bridge_target_run_summary
bridge_target_run_summary
dataset	input_h5ad	n_obs_before_zero_filter	n_obs_after_zero_filter	n_zero_count_removed	normalization_status	output_csv	program_status_IFNG	program_status_IFN1	program_status_CYTOTOX	program_status_AP_MHC	program_status_NFKB	program_status_PROLIF	program_status_HYPOXIA	program_status_EMT	program_status_OXPHOS	program_status_UPR	program_status_ECM	program_status_ANGIO
CRC	/Users/seung-hwan.kim/Desktop/Region_Aware_Bridge_Modeling/data_intermediate/crc/crc_008um_coarse_annotated.h5ad	516363	516363	0	skipped_normalization_assumed_processed_xmax_9.210	/Users/seung-hwan.kim/Desktop/Region_Aware_Bridge_Modeling/outputs/01_bridge_targets/crc_bridge_targets_21d.csv	scored_present_5	scored_present_5	scored_present_5	set_zero_present_0	scored_present_5	scored_present_5	scored_present_3	scored_present_5	scored_present_5	scored_present_5	scored_present_5	scored_present_5
Breast	/Users/seung-hwan.kim/Desktop/Region_Aware_Bridge_Modeling/data_intermediate/breast/breast_008um_coarse_annotated.h5ad	434081	434081	0	skipped_normalization_assumed_processed_xmax_9.210	/Users/seung-hwan.kim/Desktop/Region_Aware_Bridge_Modeling/outputs/01_bridge_targets/breast_bridge_targets_21d.csv	scored_present_5	scored_present_5	scored_present_5	set_zero_present_0	scored_present_5	scored_present_5	scored_present_3	scored_present_5	scored_present_5	scored_present_5	scored_present_5	scored_present_5

## Sheet: patch_index_columns
patch_index_columns
column_group	column
metadata	barcode
metadata	x_px
metadata	y_px
metadata	x0
metadata	y0
metadata	x1
metadata	y1
metadata	dataset
metadata	image_path
composition	epi_like
composition	fibroblast
composition	endothelial
composition	myeloid
composition	lymphoid_plasma
composition	smooth_myoepi
composition	stressed
program	IFNG
program	IFN1
program	CYTOTOX
program	AP_MHC
program	NFKB
program	PROLIF
program	HYPOXIA
program	EMT
program	OXPHOS
program	UPR
program	ECM
program	ANGIO
qc	log_total_counts
qc	log_n_genes
core4	epi_like
core4	fibroblast
core4	smooth_myoepi
core4	ECM

## Sheet: patch_index_summary
patch_index_summary
dataset	input_csv	sample_id	n_rows_before_filter	n_rows_after_filter	n_rows_removed_missing_required	n_rows_with_missing_required_before_filter	n_unique_barcodes	n_unique_image_paths	x0_min	x0_max	y0_min	y0_max	full21_output_csv	core4_output_csv	epi_like_mean	epi_like_std	epi_like_min	epi_like_max	fibroblast_mean	fibroblast_std	fibroblast_min	fibroblast_max	smooth_myoepi_mean	smooth_myoepi_std	smooth_myoepi_min	smooth_myoepi_max	ECM_mean	ECM_std	ECM_min	ECM_max
CRC	/Users/seung-hwan.kim/Desktop/TME_Digital_Twin/Datasets_Visium_DH_FF/output/crc_patch_index.csv	Datasets_Visium_DH_FF_tissue_hires_image	516363	516363	0	0	516363	1	3109	5085	0	1681	/Users/seung-hwan.kim/Desktop/Region_Aware_Bridge_Modeling/outputs/02_patch_indices/crc_patch_index_full21.csv	/Users/seung-hwan.kim/Desktop/Region_Aware_Bridge_Modeling/outputs/02_patch_indices/crc_patch_index_core4.csv	0.455976	0.498058	0	1	0.118202	0.322847	0	1	0.0648304	0.246226	0	1	0.407982	1.45716	-1.55501	5.98659
Breast	/Users/seung-hwan.kim/Desktop/TME_Digital_Twin/Datasets_Visium_DH_FF/output/breast_patch_index.csv	Datasets_Visium_DH_FF_tissue_hires_image	434081	434081	0	0	434081	1	3110	4945	0	1673	/Users/seung-hwan.kim/Desktop/Region_Aware_Bridge_Modeling/outputs/02_patch_indices/breast_patch_index_full21.csv	/Users/seung-hwan.kim/Desktop/Region_Aware_Bridge_Modeling/outputs/02_patch_indices/breast_patch_index_core4.csv	0.428015	0.494791	0	1	0.276727	0.44738	0	1	0.196353	0.397238	0	1	0.547145	1.48399	-1.47279	5.99294
