# Supplementary material for: Region-aware bridge modeling enables interpretable mesoscale representation of spatial transcriptomic tissue sections
Source: Bioinform Adv. 2026 Jun 23;6(1):vbag176. doi: 10.1093/bioadv/vbag176 (PMC13317975; doi:10.1093/bioadv/vbag176)
Supplement: vbag176_Supplementary_Data [file vbag176_supplementary_data.zip › Supplementary_Data_5.xlsx]

## Sheet: README
Supplementary Data 5
Key Files
external_program_gene_sets.csv
external_program_score_run_summary.csv
external_region_program_means_by_scheme.csv
external_shuffle_null_summary.csv
external_partition_metric_changes.csv
external_metrics_summary_combined.csv
Description
Supplementary external solid-tumor applicability outputs for lung, prostate, and ovarian cancer Visium HD sections. Includes marker-program gene sets, retained observation counts, regional program means, shuffle-null summaries, partition-sensitivity summaries, and 10x metrics summaries.
Support
Supplementary Figs. S3-S4; external applicability tests

## Sheet: external_program_gene_sets
external_program_gene_sets
program	genes	n_genes
epithelial_like	EPCAM;KRT8;KRT18;KRT19;KRT7;MUC1	6
fibroblast_stromal	DCN;LUM;PDGFRA;PDGFRB;FAP;COL1A1;COL1A2	7
smooth_contractile	ACTA2;TAGLN;MYL9;MYH11;CNN1;TPM2	6
ECM	COL1A1;COL1A2;COL3A1;FN1;LUM;DCN	6

## Sheet: external_program_scores_run_sum
external_program_score_run_summary
dataset_id	dataset_label	disease	matrix_file	positions_file	n_matrix_barcodes	n_tissue_positions	n_before_zero_filter	n_zero_count_removed	n_intersection_used	normalization_status	program_score_csv	epithelial_like_status	fibroblast_stromal_status	smooth_contractile_status	ECM_status
lung_cancer	Lung cancer	lung_cancer	/Users/seung-hwan.kim/Desktop/Region_Aware_Bridge_Modeling/data_raw/external_solid_tumors/lung_cancer/filtered_feature_bc_matrix.h5	/Users/seung-hwan.kim/Desktop/Region_Aware_Bridge_Modeling/data_raw/external_solid_tumors/lung_cancer/tissue_positions.parquet	605471	605471	605471	40	605431	normalize_total_1e4_log1p_xmax_before_1637.000	/Users/seung-hwan.kim/Desktop/Region_Aware_Bridge_Modeling/outputs/external_solid_tumors/01_program_scores/lung_cancer_external_program_scores_core4.csv	scored_present_5	scored_present_7	scored_present_6	scored_present_6
prostate_cancer	Prostate cancer	prostate_cancer	/Users/seung-hwan.kim/Desktop/Region_Aware_Bridge_Modeling/data_raw/external_solid_tumors/prostate_cancer/filtered_feature_bc_matrix.h5	/Users/seung-hwan.kim/Desktop/Region_Aware_Bridge_Modeling/data_raw/external_solid_tumors/prostate_cancer/tissue_positions.parquet	552642	552642	552642	2198	550444	normalize_total_1e4_log1p_xmax_before_264.000	/Users/seung-hwan.kim/Desktop/Region_Aware_Bridge_Modeling/outputs/external_solid_tumors/01_program_scores/prostate_cancer_external_program_scores_core4.csv	scored_present_6	scored_present_7	scored_present_6	scored_present_6
ovarian_cancer	Ovarian cancer	ovarian_cancer	/Users/seung-hwan.kim/Desktop/Region_Aware_Bridge_Modeling/data_raw/external_solid_tumors/ovarian_cancer/filtered_feature_bc_matrix.h5	/Users/seung-hwan.kim/Desktop/Region_Aware_Bridge_Modeling/data_raw/external_solid_tumors/ovarian_cancer/tissue_positions.parquet	451466	451466	451466	480	450986	normalize_total_1e4_log1p_xmax_before_157.000	/Users/seung-hwan.kim/Desktop/Region_Aware_Bridge_Modeling/outputs/external_solid_tumors/01_program_scores/ovarian_cancer_external_program_scores_core4.csv	scored_present_6	scored_present_7	scored_present_6	scored_present_6

## Sheet: external_region_program_means_b
external_region_program_means_by_scheme
dataset_id	dataset_label	scheme	region_id	region_label	program	mean_value	n_bins_region
lung_cancer	Lung cancer	original	Q1_UL	upper_left	epithelial_like	0.0289199	153173
lung_cancer	Lung cancer	original	Q1_UL	upper_left	fibroblast_stromal	-0.026568	153173
lung_cancer	Lung cancer	original	Q1_UL	upper_left	smooth_contractile	0.00892149	153173
lung_cancer	Lung cancer	original	Q1_UL	upper_left	ECM	0.00625072	153173
lung_cancer	Lung cancer	original	Q2_UR	upper_right	epithelial_like	0.0528566	149543
lung_cancer	Lung cancer	original	Q2_UR	upper_right	fibroblast_stromal	-0.0605894	149543
lung_cancer	Lung cancer	original	Q2_UR	upper_right	smooth_contractile	0.00312636	149543
lung_cancer	Lung cancer	original	Q2_UR	upper_right	ECM	-0.0429946	149543
lung_cancer	Lung cancer	original	Q3_LL	lower_left	epithelial_like	0.0136841	149543
lung_cancer	Lung cancer	original	Q3_LL	lower_left	fibroblast_stromal	-0.0383693	149543
lung_cancer	Lung cancer	original	Q3_LL	lower_left	smooth_contractile	-0.00262369	149543
lung_cancer	Lung cancer	original	Q3_LL	lower_left	ECM	-0.0194428	149543
lung_cancer	Lung cancer	original	Q4_LR	lower_right	epithelial_like	0.0460999	153172
lung_cancer	Lung cancer	original	Q4_LR	lower_right	fibroblast_stromal	-0.078235	153172
lung_cancer	Lung cancer	original	Q4_LR	lower_right	smooth_contractile	-0.00953869	153172
lung_cancer	Lung cancer	original	Q4_LR	lower_right	ECM	-0.0684972	153172
lung_cancer	Lung cancer	shifted	Q1_UL	upper_left	epithelial_like	0.0311967	223471
lung_cancer	Lung cancer	shifted	Q1_UL	upper_left	fibroblast_stromal	-0.0327512	223471
lung_cancer	Lung cancer	shifted	Q1_UL	upper_left	smooth_contractile	0.007581	223471
lung_cancer	Lung cancer	shifted	Q1_UL	upper_left	ECM	-0.00341129	223471
lung_cancer	Lung cancer	shifted	Q2_UR	upper_right	epithelial_like	0.0529258	145735
lung_cancer	Lung cancer	shifted	Q2_UR	upper_right	fibroblast_stromal	-0.071501	145735
lung_cancer	Lung cancer	shifted	Q2_UR	upper_right	smooth_contractile	-0.00421663	145735
lung_cancer	Lung cancer	shifted	Q2_UR	upper_right	ECM	-0.0609394	145735
lung_cancer	Lung cancer	shifted	Q3_LL	lower_left	epithelial_like	0.0156513	145149
lung_cancer	Lung cancer	shifted	Q3_LL	lower_left	fibroblast_stromal	-0.0395728	145149
lung_cancer	Lung cancer	shifted	Q3_LL	lower_left	smooth_contractile	-0.00242529	145149
lung_cancer	Lung cancer	shifted	Q3_LL	lower_left	ECM	-0.0187617	145149
lung_cancer	Lung cancer	shifted	Q4_LR	lower_right	epithelial_like	0.0492467	91076
lung_cancer	Lung cancer	shifted	Q4_LR	lower_right	fibroblast_stromal	-0.080904	91076
lung_cancer	Lung cancer	shifted	Q4_LR	lower_right	smooth_contractile	-0.00820144	91076
lung_cancer	Lung cancer	shifted	Q4_LR	lower_right	ECM	-0.071423	91076
lung_cancer	Lung cancer	rotated	Q1_UL	upper_left	epithelial_like	0.0200038	155790
lung_cancer	Lung cancer	rotated	Q1_UL	upper_left	fibroblast_stromal	-0.0384161	155790
lung_cancer	Lung cancer	rotated	Q1_UL	upper_left	smooth_contractile	0.000588248	155790
lung_cancer	Lung cancer	rotated	Q1_UL	upper_left	ECM	-0.0209986	155790
lung_cancer	Lung cancer	rotated	Q2_UR	upper_right	epithelial_like	0.0410671	142559
lung_cancer	Lung cancer	rotated	Q2_UR	upper_right	fibroblast_stromal	-0.0276566	142559
lung_cancer	Lung cancer	rotated	Q2_UR	upper_right	smooth_contractile	0.0138059	142559
lung_cancer	Lung cancer	rotated	Q2_UR	upper_right	ECM	0.00875183	142559
lung_cancer	Lung cancer	rotated	Q3_LL	lower_left	epithelial_like	0.0265508	134676
lung_cancer	Lung cancer	rotated	Q3_LL	lower_left	fibroblast_stromal	-0.0548569	134676
lung_cancer	Lung cancer	rotated	Q3_LL	lower_left	smooth_contractile	-0.00466884	134676
lung_cancer	Lung cancer	rotated	Q3_LL	lower_left	ECM	-0.0365278	134676
lung_cancer	Lung cancer	rotated	Q4_LR	lower_right	epithelial_like	0.0515936	172406
lung_cancer	Lung cancer	rotated	Q4_LR	lower_right	fibroblast_stromal	-0.0785126	172406
lung_cancer	Lung cancer	rotated	Q4_LR	lower_right	smooth_contractile	-0.00841258	172406
lung_cancer	Lung cancer	rotated	Q4_LR	lower_right	ECM	-0.0691876	172406
prostate_cancer	Prostate cancer	original	Q1_UL	upper_left	epithelial_like	0.0140448	126627
prostate_cancer	Prostate cancer	original	Q1_UL	upper_left	fibroblast_stromal	0.0745627	126627
prostate_cancer	Prostate cancer	original	Q1_UL	upper_left	smooth_contractile	0.316148	126627
prostate_cancer	Prostate cancer	original	Q1_UL	upper_left	ECM	0.0760323	126627
prostate_cancer	Prostate cancer	original	Q2_UR	upper_right	epithelial_like	0.0141704	148595
prostate_cancer	Prostate cancer	original	Q2_UR	upper_right	fibroblast_stromal	0.0729264	148595
prostate_cancer	Prostate cancer	original	Q2_UR	upper_right	smooth_contractile	0.0748864	148595
prostate_cancer	Prostate cancer	original	Q2_UR	upper_right	ECM	0.0464752	148595
prostate_cancer	Prostate cancer	original	Q3_LL	lower_left	epithelial_like	0.0147402	148595
prostate_cancer	Prostate cancer	original	Q3_LL	lower_left	fibroblast_stromal	0.0709262	148595
prostate_cancer	Prostate cancer	original	Q3_LL	lower_left	smooth_contractile	0.079944	148595
prostate_cancer	Prostate cancer	original	Q3_LL	lower_left	ECM	0.0605244	148595
prostate_cancer	Prostate cancer	original	Q4_LR	lower_right	epithelial_like	0.0148538	126627
prostate_cancer	Prostate cancer	original	Q4_LR	lower_right	fibroblast_stromal	0.15328	126627
prostate_cancer	Prostate cancer	original	Q4_LR	lower_right	smooth_contractile	0.150503	126627
prostate_cancer	Prostate cancer	original	Q4_LR	lower_right	ECM	0.210888	126627
prostate_cancer	Prostate cancer	shifted	Q1_UL	upper_left	epithelial_like	0.0176158	189535
prostate_cancer	Prostate cancer	shifted	Q1_UL	upper_left	fibroblast_stromal	0.0640247	189535
prostate_cancer	Prostate cancer	shifted	Q1_UL	upper_left	smooth_contractile	0.249042	189535
prostate_cancer	Prostate cancer	shifted	Q1_UL	upper_left	ECM	0.0523024	189535
prostate_cancer	Prostate cancer	shifted	Q2_UR	upper_right	epithelial_like	0.0158977	148787
prostate_cancer	Prostate cancer	shifted	Q2_UR	upper_right	fibroblast_stromal	0.0821056	148787
prostate_cancer	Prostate cancer	shifted	Q2_UR	upper_right	smooth_contractile	0.0463186	148787
prostate_cancer	Prostate cancer	shifted	Q2_UR	upper_right	ECM	0.0586042	148787
prostate_cancer	Prostate cancer	shifted	Q3_LL	lower_left	epithelial_like	0.00262445	141861
prostate_cancer	Prostate cancer	shifted	Q3_LL	lower_left	fibroblast_stromal	0.113135	141861
prostate_cancer	Prostate cancer	shifted	Q3_LL	lower_left	smooth_contractile	0.155631	141861
prostate_cancer	Prostate cancer	shifted	Q3_LL	lower_left	ECM	0.138844	141861
prostate_cancer	Prostate cancer	shifted	Q4_LR	lower_right	epithelial_like	0.0267405	70261
prostate_cancer	Prostate cancer	shifted	Q4_LR	lower_right	fibroblast_stromal	0.139853	70261
prostate_cancer	Prostate cancer	shifted	Q4_LR	lower_right	smooth_contractile	0.0843393	70261
prostate_cancer	Prostate cancer	shifted	Q4_LR	lower_right	ECM	0.197866	70261
prostate_cancer	Prostate cancer	rotated	Q1_UL	upper_left	epithelial_like	0.0317262	148042
prostate_cancer	Prostate cancer	rotated	Q1_UL	upper_left	fibroblast_stromal	0.0493062	148042
prostate_cancer	Prostate cancer	rotated	Q1_UL	upper_left	smooth_contractile	0.107293	148042
prostate_cancer	Prostate cancer	rotated	Q1_UL	upper_left	ECM	0.0201405	148042
prostate_cancer	Prostate cancer	rotated	Q2_UR	upper_right	epithelial_like	-0.00119334	116904
prostate_cancer	Prostate cancer	rotated	Q2_UR	upper_right	fibroblast_stromal	0.076813	116904
prostate_cancer	Prostate cancer	rotated	Q2_UR	upper_right	smooth_contractile	0.333001	116904
prostate_cancer	Prostate cancer	rotated	Q2_UR	upper_right	ECM	0.0728934	116904
prostate_cancer	Prostate cancer	rotated	Q3_LL	lower_left	epithelial_like	0.00149109	132885
prostate_cancer	Prostate cancer	rotated	Q3_LL	lower_left	fibroblast_stromal	0.163308	132885
prostate_cancer	Prostate cancer	rotated	Q3_LL	lower_left	smooth_contractile	0.218571	132885
prostate_cancer	Prostate cancer	rotated	Q3_LL	lower_left	ECM	0.23766	132885
prostate_cancer	Prostate cancer	rotated	Q4_LR	lower_right	epithelial_like	0.0209671	152613
prostate_cancer	Prostate cancer	rotated	Q4_LR	lower_right	fibroblast_stromal	0.0802459	152613
prostate_cancer	Prostate cancer	rotated	Q4_LR	lower_right	smooth_contractile	-0.0115344	152613
prostate_cancer	Prostate cancer	rotated	Q4_LR	lower_right	ECM	0.0599351	152613
ovarian_cancer	Ovarian cancer	original	Q1_UL	upper_left	epithelial_like	0.0349451	111707
ovarian_cancer	Ovarian cancer	original	Q1_UL	upper_left	fibroblast_stromal	0.776604	111707
ovarian_cancer	Ovarian cancer	original	Q1_UL	upper_left	smooth_contractile	0.330638	111707
ovarian_cancer	Ovarian cancer	original	Q1_UL	upper_left	ECM	1.69076	111707
ovarian_cancer	Ovarian cancer	original	Q2_UR	upper_right	epithelial_like	0.208501	113786
ovarian_cancer	Ovarian cancer	original	Q2_UR	upper_right	fibroblast_stromal	0.170767	113786
ovarian_cancer	Ovarian cancer	original	Q2_UR	upper_right	smooth_contractile	0.0609504	113786
ovarian_cancer	Ovarian cancer	original	Q2_UR	upper_right	ECM	0.548796	113786
ovarian_cancer	Ovarian cancer	original	Q3_LL	lower_left	epithelial_like	0.022252	113786
ovarian_cancer	Ovarian cancer	original	Q3_LL	lower_left	fibroblast_stromal	0.999202	113786
ovarian_cancer	Ovarian cancer	original	Q3_LL	lower_left	smooth_contractile	0.41586	113786
ovarian_cancer	Ovarian cancer	original	Q3_LL	lower_left	ECM	2.14056	113786
ovarian_cancer	Ovarian cancer	original	Q4_LR	lower_right	epithelial_like	-0.037404	111707
ovarian_cancer	Ovarian cancer	original	Q4_LR	lower_right	fibroblast_stromal	0.977129	111707
ovarian_cancer	Ovarian cancer	original	Q4_LR	lower_right	smooth_contractile	0.297288	111707
ovarian_cancer	Ovarian cancer	original	Q4_LR	lower_right	ECM	1.9995	111707
ovarian_cancer	Ovarian cancer	shifted	Q1_UL	upper_left	epithelial_like	0.0679517	185936
ovarian_cancer	Ovarian cancer	shifted	Q1_UL	upper_left	fibroblast_stromal	0.687594	185936
ovarian_cancer	Ovarian cancer	shifted	Q1_UL	upper_left	smooth_contractile	0.292006	185936
ovarian_cancer	Ovarian cancer	shifted	Q1_UL	upper_left	ECM	1.52393	185936
ovarian_cancer	Ovarian cancer	shifted	Q2_UR	upper_right	epithelial_like	0.193349	99615
ovarian_cancer	Ovarian cancer	shifted	Q2_UR	upper_right	fibroblast_stromal	0.274208	99615
ovarian_cancer	Ovarian cancer	shifted	Q2_UR	upper_right	smooth_contractile	0.0872322	99615
ovarian_cancer	Ovarian cancer	shifted	Q2_UR	upper_right	ECM	0.742874	99615
ovarian_cancer	Ovarian cancer	shifted	Q3_LL	lower_left	epithelial_like	-0.0293434	99379
ovarian_cancer	Ovarian cancer	shifted	Q3_LL	lower_left	fibroblast_stromal	1.10765	99379
ovarian_cancer	Ovarian cancer	shifted	Q3_LL	lower_left	smooth_contractile	0.434622	99379
ovarian_cancer	Ovarian cancer	shifted	Q3_LL	lower_left	ECM	2.3187	99379
ovarian_cancer	Ovarian cancer	shifted	Q4_LR	lower_right	epithelial_like	-0.0453736	66056
ovarian_cancer	Ovarian cancer	shifted	Q4_LR	lower_right	fibroblast_stromal	0.965682	66056
ovarian_cancer	Ovarian cancer	shifted	Q4_LR	lower_right	smooth_contractile	0.275852	66056
ovarian_cancer	Ovarian cancer	shifted	Q4_LR	lower_right	ECM	1.97489	66056
ovarian_cancer	Ovarian cancer	rotated	Q1_UL	upper_left	epithelial_like	0.02384	143977
ovarian_cancer	Ovarian cancer	rotated	Q1_UL	upper_left	fibroblast_stromal	0.945911	143977
ovarian_cancer	Ovarian cancer	rotated	Q1_UL	upper_left	smooth_contractile	0.401035	143977
ovarian_cancer	Ovarian cancer	rotated	Q1_UL	upper_left	ECM	2.03984	143977
ovarian_cancer	Ovarian cancer	rotated	Q2_UR	upper_right	epithelial_like	0.15872	109726
ovarian_cancer	Ovarian cancer	rotated	Q2_UR	upper_right	fibroblast_stromal	0.199156	109726
ovarian_cancer	Ovarian cancer	rotated	Q2_UR	upper_right	smooth_contractile	0.0790703	109726
ovarian_cancer	Ovarian cancer	rotated	Q2_UR	upper_right	ECM	0.572304	109726
ovarian_cancer	Ovarian cancer	rotated	Q3_LL	lower_left	epithelial_like	-0.0446266	120283
ovarian_cancer	Ovarian cancer	rotated	Q3_LL	lower_left	fibroblast_stromal	1.09285	120283
ovarian_cancer	Ovarian cancer	rotated	Q3_LL	lower_left	smooth_contractile	0.382684	120283
ovarian_cancer	Ovarian cancer	rotated	Q3_LL	lower_left	ECM	2.25831	120283
ovarian_cancer	Ovarian cancer	rotated	Q4_LR	lower_right	epithelial_like	0.136383	77000
ovarian_cancer	Ovarian cancer	rotated	Q4_LR	lower_right	fibroblast_stromal	0.513462	77000
ovarian_cancer	Ovarian cancer	rotated	Q4_LR	lower_right	smooth_contractile	0.155218	77000
ovarian_cancer	Ovarian cancer	rotated	Q4_LR	lower_right	ECM	1.17035	77000

## Sheet: external_shuffle_null_summary
external_shuffle_null_summary
dataset_id	dataset_label	program	metric_name	observed_value	null_mean	null_sd	z_score	empirical_p_upper	n_perm
lung_cancer	Lung cancer	epithelial_like	region_range	0.0391725	0.00164854	0.00070101	53.5284	0.00049975	2000
lung_cancer	Lung cancer	epithelial_like	region_std	0.0152708	0.000639395	0.000268892	54.4137	0.00049975	2000
lung_cancer	Lung cancer	epithelial_like	region_cv	0.431499	0.0180539	0.0075922	54.4566	0.00049975	2000
lung_cancer	Lung cancer	epithelial_like	mean_abs_pairwise_diff	0.0224496	0.000904561	0.000381791	56.4314	0.00049975	2000
lung_cancer	Lung cancer	epithelial_like	mean_abs_deviation_from_global	0.0140881	0.000554185	0.000237521	56.9799	0.00049975	2000
lung_cancer	Lung cancer	epithelial_like	max_abs_deviation_from_global	0.0217314	0.000957075	0.000416489	49.8796	0.00049975	2000
lung_cancer	Lung cancer	fibroblast_stromal	region_range	0.051667	0.00125337	0.000521929	96.5911	0.00049975	2000
lung_cancer	Lung cancer	fibroblast_stromal	region_std	0.0199383	0.00048603	0.00019965	97.432	0.00049975	2000
lung_cancer	Lung cancer	fibroblast_stromal	region_cv	0.391405	0.00953786	0.00391794	97.4663	0.00049975	2000
lung_cancer	Lung cancer	fibroblast_stromal	mean_abs_pairwise_diff	0.0295369	0.000686418	0.000284252	101.496	0.00049975	2000
lung_cancer	Lung cancer	fibroblast_stromal	mean_abs_deviation_from_global	0.0184718	0.000420393	0.000176577	102.23	0.00049975	2000
lung_cancer	Lung cancer	fibroblast_stromal	max_abs_deviation_from_global	0.0272771	0.000729513	0.000308679	86.004	0.00049975	2000
lung_cancer	Lung cancer	smooth_contractile	region_range	0.0184602	0.000888535	0.000384717	45.6742	0.00049975	2000
lung_cancer	Lung cancer	smooth_contractile	region_std	0.00684167	0.000344479	0.00014622	44.4343	0.00049975	2000
lung_cancer	Lung cancer	smooth_contractile	region_cv	238.96	10.8561	4.8145	47.3786	0.00049975	2000
lung_cancer	Lung cancer	smooth_contractile	mean_abs_pairwise_diff	0.0101884	0.000488448	0.00020947	46.3072	0.00049975	2000
lung_cancer	Lung cancer	smooth_contractile	mean_abs_deviation_from_global	0.00605256	0.00029919	0.000128657	44.7187	0.00049975	2000
lung_cancer	Lung cancer	smooth_contractile	max_abs_deviation_from_global	0.00950672	0.000514512	0.000225334	39.906	0.00049975	2000
lung_cancer	Lung cancer	ECM	region_range	0.074748	0.00183771	0.000783081	93.1068	0.00049975	2000
lung_cancer	Lung cancer	ECM	region_std	0.0277082	0.000711778	0.000298872	90.3279	0.00049975	2000
lung_cancer	Lung cancer	ECM	region_cv	0.888911	0.0228351	0.00958849	90.3245	0.00049975	2000
lung_cancer	Lung cancer	ECM	mean_abs_pairwise_diff	0.0412993	0.00100572	0.000426066	94.5711	0.00049975	2000
lung_cancer	Lung cancer	ECM	mean_abs_deviation_from_global	0.0245749	0.000615486	0.000264285	90.6575	0.00049975	2000
lung_cancer	Lung cancer	ECM	max_abs_deviation_from_global	0.0374211	0.0010676	0.000461786	78.7236	0.00049975	2000
lung_cancer	Lung cancer	__overall__	region_range	0.0460119	0.00140704	0.000360111	123.864	0.00049975	2000
lung_cancer	Lung cancer	__overall__	region_std	0.0174398	0.00054542	0.000138278	122.176	0.00049975	2000
lung_cancer	Lung cancer	__overall__	region_cv	60.168	2.72664	1.20361	47.7244	0.00049975	2000
lung_cancer	Lung cancer	__overall__	mean_abs_pairwise_diff	0.0258685	0.000771288	0.000196992	127.402	0.00049975	2000
lung_cancer	Lung cancer	__overall__	mean_abs_deviation_from_global	0.0157969	0.000472313	0.000122417	125.183	0.00049975	2000
lung_cancer	Lung cancer	__overall__	max_abs_deviation_from_global	0.0239841	0.000817175	0.000212144	109.204	0.00049975	2000
prostate_cancer	Prostate cancer	epithelial_like	region_range	0.000809017	0.00122087	0.000532612	-0.77327	0.766617	2000
prostate_cancer	Prostate cancer	epithelial_like	region_std	0.00034987	0.000472532	0.000202688	-0.605177	0.704648	2000
prostate_cancer	Prostate cancer	epithelial_like	region_cv	0.0242086	0.0326952	0.0140222	-0.605223	0.704648	2000
prostate_cancer	Prostate cancer	epithelial_like	mean_abs_pairwise_diff	0.000499478	0.000667432	0.000288142	-0.582887	0.690655	2000
prostate_cancer	Prostate cancer	epithelial_like	mean_abs_deviation_from_global	0.000344709	0.00040839	0.000176827	-0.360132	0.607696	2000
prostate_cancer	Prostate cancer	epithelial_like	max_abs_deviation_from_global	0.000407724	0.0007147	0.000320491	-0.957829	0.832584	2000
prostate_cancer	Prostate cancer	fibroblast_stromal	region_range	0.0823543	0.0022166	0.000953659	84.0318	0.00049975	2000
prostate_cancer	Prostate cancer	fibroblast_stromal	region_std	0.0348706	0.00085827	0.000362111	93.928	0.00049975	2000
prostate_cancer	Prostate cancer	fibroblast_stromal	region_cv	0.37526	0.00940586	0.00396833	92.1934	0.00049975	2000
prostate_cancer	Prostate cancer	fibroblast_stromal	mean_abs_pairwise_diff	0.0414499	0.00121475	0.000518324	77.6254	0.00049975	2000
prostate_cancer	Prostate cancer	fibroblast_stromal	mean_abs_deviation_from_global	0.0293403	0.000743679	0.000317918	89.9496	0.00049975	2000
prostate_cancer	Prostate cancer	fibroblast_stromal	max_abs_deviation_from_global	0.0620325	0.00128884	0.000563696	107.76	0.00049975	2000
prostate_cancer	Prostate cancer	smooth_contractile	region_range	0.241262	0.00386072	0.00163463	145.232	0.00049975	2000
prostate_cancer	Prostate cancer	smooth_contractile	region_std	0.0975192	0.00149226	0.000620807	154.681	0.00049975	2000
prostate_cancer	Prostate cancer	smooth_contractile	region_cv	0.627657	0.010005	0.00416202	148.402	0.00049975	2000
prostate_cancer	Prostate cancer	smooth_contractile	mean_abs_pairwise_diff	0.132391	0.00211444	0.000884888	147.223	0.00049975	2000
prostate_cancer	Prostate cancer	smooth_contractile	mean_abs_deviation_from_global	0.0779551	0.00129063	0.000542441	141.332	0.00049975	2000
prostate_cancer	Prostate cancer	smooth_contractile	max_abs_deviation_from_global	0.167	0.00224196	0.000970976	169.683	0.00049975	2000
prostate_cancer	Prostate cancer	ECM	region_range	0.164413	0.00356158	0.00152591	105.414	0.00049975	2000
prostate_cancer	Prostate cancer	ECM	region_std	0.0657356	0.00137797	0.00058196	110.588	0.00049975	2000
prostate_cancer	Prostate cancer	ECM	region_cv	0.667502	0.0145217	0.00613291	106.472	0.00049975	2000
prostate_cancer	Prostate cancer	ECM	mean_abs_pairwise_diff	0.0847913	0.00195132	0.000826793	100.194	0.00049975	2000
prostate_cancer	Prostate cancer	ECM	mean_abs_deviation_from_global	0.054409	0.00119103	0.000507009	104.965	0.00049975	2000
prostate_cancer	Prostate cancer	ECM	max_abs_deviation_from_global	0.115999	0.0020765	0.000917679	124.142	0.00049975	2000
prostate_cancer	Prostate cancer	__overall__	region_range	0.12221	0.00271494	0.000735919	162.375	0.00049975	2000
prostate_cancer	Prostate cancer	__overall__	region_std	0.0496188	0.00105026	0.000280445	173.184	0.00049975	2000
prostate_cancer	Prostate cancer	__overall__	region_cv	0.423657	0.0166569	0.0044171	92.1419	0.00049975	2000
prostate_cancer	Prostate cancer	__overall__	mean_abs_pairwise_diff	0.0647828	0.00148698	0.000398963	158.651	0.00049975	2000
prostate_cancer	Prostate cancer	__overall__	mean_abs_deviation_from_global	0.0405123	0.000908432	0.00024382	162.431	0.00049975	2000
prostate_cancer	Prostate cancer	__overall__	max_abs_deviation_from_global	0.0863598	0.0015805	0.000438323	193.417	0.00049975	2000
ovarian_cancer	Ovarian cancer	epithelial_like	region_range	0.245905	0.0031703	0.00130526	185.966	0.00049975	2000
ovarian_cancer	Ovarian cancer	epithelial_like	region_std	0.0915949	0.0012313	0.000502813	179.716	0.00049975	2000
ovarian_cancer	Ovarian cancer	epithelial_like	region_cv	1.60486	0.0213725	0.00872747	181.437	0.00049975	2000
ovarian_cancer	Ovarian cancer	epithelial_like	mean_abs_pairwise_diff	0.125068	0.00173916	0.000711229	173.403	0.00049975	2000
ovarian_cancer	Ovarian cancer	epithelial_like	mean_abs_deviation_from_global	0.0759826	0.00106881	0.000446523	167.771	0.00049975	2000
ovarian_cancer	Ovarian cancer	epithelial_like	max_abs_deviation_from_global	0.15089	0.00184376	0.000782397	190.5	0.00049975	2000
ovarian_cancer	Ovarian cancer	fibroblast_stromal	region_range	0.828435	0.00553814	0.00235406	349.564	0.00049975	2000
ovarian_cancer	Ovarian cancer	fibroblast_stromal	region_std	0.334833	0.00214959	0.00090468	367.736	0.00049975	2000
ovarian_cancer	Ovarian cancer	fibroblast_stromal	region_cv	0.458094	0.00294634	0.00124	367.056	0.00049975	2000
ovarian_cancer	Ovarian cancer	fibroblast_stromal	mean_abs_pairwise_diff	0.447638	0.00303803	0.00128762	345.287	0.00049975	2000
ovarian_cancer	Ovarian cancer	fibroblast_stromal	mean_abs_deviation_from_global	0.280752	0.00186581	0.000803832	346.946	0.00049975	2000
ovarian_cancer	Ovarian cancer	fibroblast_stromal	max_abs_deviation_from_global	0.558813	0.00322705	0.00139684	397.745	0.00049975	2000
ovarian_cancer	Ovarian cancer	smooth_contractile	region_range	0.35491	0.0033692	0.0014073	249.798	0.00049975	2000
ovarian_cancer	Ovarian cancer	smooth_contractile	region_std	0.131573	0.00130484	0.00054024	241.13	0.00049975	2000
ovarian_cancer	Ovarian cancer	smooth_contractile	region_cv	0.476395	0.00473051	0.00195856	240.822	0.00049975	2000
ovarian_cancer	Ovarian cancer	smooth_contractile	mean_abs_pairwise_diff	0.183013	0.00184589	0.000767728	235.979	0.00049975	2000
ovarian_cancer	Ovarian cancer	smooth_contractile	mean_abs_deviation_from_global	0.107791	0.00112865	0.000479233	222.569	0.00049975	2000
ovarian_cancer	Ovarian cancer	smooth_contractile	max_abs_deviation_from_global	0.214885	0.00195103	0.000833112	255.589	0.00049975	2000
ovarian_cancer	Ovarian cancer	ECM	region_range	1.59177	0.00953786	0.00401031	394.54	0.00049975	2000
ovarian_cancer	Ovarian cancer	ECM	region_std	0.625494	0.00370314	0.00154059	403.605	0.00049975	2000
ovarian_cancer	Ovarian cancer	ECM	region_cv	0.392182	0.00232522	0.000967344	403.018	0.00049975	2000
ovarian_cancer	Ovarian cancer	ECM	mean_abs_pairwise_diff	0.847338	0.00523344	0.00218666	385.109	0.00049975	2000
ovarian_cancer	Ovarian cancer	ECM	mean_abs_deviation_from_global	0.524208	0.00321497	0.00136128	382.723	0.00049975	2000
ovarian_cancer	Ovarian cancer	ECM	max_abs_deviation_from_global	1.0438	0.00555402	0.00240699	431.347	0.00049975	2000
ovarian_cancer	Ovarian cancer	__overall__	region_range	0.755254	0.00540388	0.00168647	444.626	0.00049975	2000
ovarian_cancer	Ovarian cancer	__overall__	region_std	0.295874	0.00209722	0.000650613	451.538	0.00049975	2000
ovarian_cancer	Ovarian cancer	__overall__	region_cv	0.732882	0.00784364	0.00236785	306.201	0.00049975	2000
ovarian_cancer	Ovarian cancer	__overall__	mean_abs_pairwise_diff	0.400765	0.00296413	0.000922732	431.111	0.00049975	2000
ovarian_cancer	Ovarian cancer	__overall__	mean_abs_deviation_from_global	0.247183	0.00181956	0.00057498	426.735	0.00049975	2000
ovarian_cancer	Ovarian cancer	__overall__	max_abs_deviation_from_global	0.492097	0.00314397	0.00100136	488.291	0.00049975	2000

## Sheet: external_partition_metric_chang
external_partition_metric_changes
dataset_id	dataset_label	program	scheme_alt	metric_name	original_value	alt_value	delta	pct_change
lung_cancer	Lung cancer	ECM	shifted	region_range	0.074748	0.0680117	-0.00673629	-9.01201
lung_cancer	Lung cancer	ECM	shifted	region_std	0.0277082	0.0283204	0.000612228	2.20955
lung_cancer	Lung cancer	ECM	shifted	region_cv	0.888911	0.733048	-0.155863	-17.5342
lung_cancer	Lung cancer	ECM	shifted	mean_abs_pairwise_diff	0.0412993	0.0410354	-0.000263845	-0.638861
lung_cancer	Lung cancer	ECM	shifted	mean_abs_deviation_from_global	0.0245749	0.0275473	0.00297238	12.0952
lung_cancer	Lung cancer	ECM	shifted	max_abs_deviation_from_global	0.0374211	0.0402526	0.00283155	7.56674
lung_cancer	Lung cancer	ECM	rotated	region_range	0.074748	0.0779394	0.00319148	4.26965
lung_cancer	Lung cancer	ECM	rotated	region_std	0.0277082	0.0281068	0.00039859	1.43853
lung_cancer	Lung cancer	ECM	rotated	region_cv	0.888911	0.953079	0.0641681	7.21873
lung_cancer	Lung cancer	ECM	rotated	mean_abs_pairwise_diff	0.0412993	0.0415579	0.000258628	0.626229
lung_cancer	Lung cancer	ECM	rotated	mean_abs_deviation_from_global	0.0245749	0.0233672	-0.0012078	-4.91475
lung_cancer	Lung cancer	ECM	rotated	max_abs_deviation_from_global	0.0374211	0.0399222	0.00250111	6.6837
lung_cancer	Lung cancer	__overall__	shifted	region_range	0.0460119	0.0423053	-0.00370656	-8.05565
lung_cancer	Lung cancer	__overall__	shifted	region_std	0.0174398	0.0173779	-6.18811e-05	-0.354828
lung_cancer	Lung cancer	__overall__	shifted	region_cv	60.168	1.17503	-58.993	-98.0471
lung_cancer	Lung cancer	__overall__	shifted	mean_abs_pairwise_diff	0.0258685	0.0250671	-0.000801404	-3.09799
lung_cancer	Lung cancer	__overall__	shifted	mean_abs_deviation_from_global	0.0157969	0.0167472	0.000950339	6.016
lung_cancer	Lung cancer	__overall__	shifted	max_abs_deviation_from_global	0.0239841	0.0245331	0.000549018	2.2891
lung_cancer	Lung cancer	__overall__	rotated	region_range	0.0460119	0.0456509	-0.000360986	-0.78455
lung_cancer	Lung cancer	__overall__	rotated	region_std	0.0174398	0.0170052	-0.000434595	-2.49198
lung_cancer	Lung cancer	__overall__	rotated	region_cv	60.168	6.83132	-53.3367	-88.6463
lung_cancer	Lung cancer	__overall__	rotated	mean_abs_pairwise_diff	0.0258685	0.0249814	-0.000887104	-3.42928
lung_cancer	Lung cancer	__overall__	rotated	mean_abs_deviation_from_global	0.0157969	0.0146467	-0.00115016	-7.28096
lung_cancer	Lung cancer	__overall__	rotated	max_abs_deviation_from_global	0.0239841	0.0243732	0.000389118	1.6224
lung_cancer	Lung cancer	epithelial_like	shifted	region_range	0.0391725	0.0372745	-0.00189799	-4.84522
lung_cancer	Lung cancer	epithelial_like	shifted	region_std	0.0152708	0.0149398	-0.000330977	-2.16738
lung_cancer	Lung cancer	epithelial_like	shifted	region_cv	0.431499	0.401014	-0.0304848	-7.06487
lung_cancer	Lung cancer	epithelial_like	shifted	mean_abs_pairwise_diff	0.0224496	0.0216456	-0.000804008	-3.5814
lung_cancer	Lung cancer	epithelial_like	shifted	mean_abs_deviation_from_global	0.0140881	0.0138311	-0.000257015	-1.82434
lung_cancer	Lung cancer	epithelial_like	shifted	max_abs_deviation_from_global	0.0217314	0.0197642	-0.0019672	-9.05236
lung_cancer	Lung cancer	epithelial_like	rotated	region_range	0.0391725	0.0315897	-0.00758273	-19.3573
lung_cancer	Lung cancer	epithelial_like	rotated	region_std	0.0152708	0.0123316	-0.00293918	-19.2471
lung_cancer	Lung cancer	epithelial_like	rotated	region_cv	0.431499	0.354318	-0.0771806	-17.8866
lung_cancer	Lung cancer	epithelial_like	rotated	mean_abs_pairwise_diff	0.0224496	0.0182143	-0.00423531	-18.8659
lung_cancer	Lung cancer	epithelial_like	rotated	mean_abs_deviation_from_global	0.0140881	0.0115265	-0.0025616	-18.1827
lung_cancer	Lung cancer	epithelial_like	rotated	max_abs_deviation_from_global	0.0217314	0.016178	-0.00555339	-25.5547
lung_cancer	Lung cancer	fibroblast_stromal	shifted	region_range	0.051667	0.0481528	-0.00351422	-6.80167
lung_cancer	Lung cancer	fibroblast_stromal	shifted	region_std	0.0199383	0.0204372	0.000498871	2.50207
lung_cancer	Lung cancer	fibroblast_stromal	shifted	region_cv	0.391405	0.363766	-0.0276386	-7.06138
lung_cancer	Lung cancer	fibroblast_stromal	shifted	mean_abs_pairwise_diff	0.0295369	0.0293978	-0.00013911	-0.470971
lung_cancer	Lung cancer	fibroblast_stromal	shifted	mean_abs_deviation_from_global	0.0184718	0.0200202	0.00154845	8.38276
lung_cancer	Lung cancer	fibroblast_stromal	shifted	max_abs_deviation_from_global	0.0272771	0.0299461	0.00266898	9.78468
lung_cancer	Lung cancer	fibroblast_stromal	rotated	region_range	0.051667	0.050856	-0.000811028	-1.56972
lung_cancer	Lung cancer	fibroblast_stromal	rotated	region_std	0.0199383	0.0191696	-0.000768732	-3.85555
lung_cancer	Lung cancer	fibroblast_stromal	rotated	region_cv	0.391405	0.384464	-0.00694064	-1.77326
lung_cancer	Lung cancer	fibroblast_stromal	rotated	mean_abs_pairwise_diff	0.0295369	0.0281681	-0.00136874	-4.634
lung_cancer	Lung cancer	fibroblast_stromal	rotated	mean_abs_deviation_from_global	0.0184718	0.0168242	-0.0016476	-8.91952
lung_cancer	Lung cancer	fibroblast_stromal	rotated	max_abs_deviation_from_global	0.0272771	0.0275547	0.00027756	1.01756
lung_cancer	Lung cancer	smooth_contractile	shifted	region_range	0.0184602	0.0157824	-0.00267773	-14.5055
lung_cancer	Lung cancer	smooth_contractile	shifted	region_std	0.00684167	0.00581403	-0.00102765	-15.0204
lung_cancer	Lung cancer	smooth_contractile	shifted	region_cv	238.96	3.20229	-235.758	-98.6599
lung_cancer	Lung cancer	smooth_contractile	shifted	mean_abs_pairwise_diff	0.0101884	0.00818978	-0.00199865	-19.6169
lung_cancer	Lung cancer	smooth_contractile	shifted	mean_abs_deviation_from_global	0.00605256	0.0055901	-0.000462454	-7.64064
lung_cancer	Lung cancer	smooth_contractile	shifted	max_abs_deviation_from_global	0.00950672	0.00816946	-0.00133725	-14.0664
lung_cancer	Lung cancer	smooth_contractile	rotated	region_range	0.0184602	0.0222185	0.00375834	20.3592
lung_cancer	Lung cancer	smooth_contractile	rotated	region_std	0.00684167	0.00841262	0.00157094	22.9614
lung_cancer	Lung cancer	smooth_contractile	rotated	region_cv	238.96	25.6334	-213.327	-89.2729
lung_cancer	Lung cancer	smooth_contractile	rotated	mean_abs_pairwise_diff	0.0101884	0.0119854	0.00179701	17.6377
lung_cancer	Lung cancer	smooth_contractile	rotated	mean_abs_deviation_from_global	0.00605256	0.0068689	0.000816345	13.4876
lung_cancer	Lung cancer	smooth_contractile	rotated	max_abs_deviation_from_global	0.00950672	0.0138379	0.00433119	45.5593
ovarian_cancer	Ovarian cancer	ECM	shifted	region_range	1.59177	1.57583	-0.0159353	-1.00111
ovarian_cancer	Ovarian cancer	ECM	shifted	region_std	0.625494	0.589725	-0.0357688	-5.71849
ovarian_cancer	Ovarian cancer	ECM	shifted	region_cv	0.392182	0.359566	-0.0326163	-8.31661
ovarian_cancer	Ovarian cancer	ECM	shifted	mean_abs_pairwise_diff	0.847338	0.863076	0.0157375	1.85728
ovarian_cancer	Ovarian cancer	ECM	shifted	mean_abs_deviation_from_global	0.524208	0.506698	-0.0175094	-3.34016
ovarian_cancer	Ovarian cancer	ECM	shifted	max_abs_deviation_from_global	1.0438	0.849724	-0.194078	-18.5934
ovarian_cancer	Ovarian cancer	ECM	rotated	region_range	1.59177	1.686	0.0942348	5.92014
ovarian_cancer	Ovarian cancer	ECM	rotated	region_std	0.625494	0.677371	0.0518774	8.29383
ovarian_cancer	Ovarian cancer	ECM	rotated	region_cv	0.392182	0.448531	0.0563483	14.3679
ovarian_cancer	Ovarian cancer	ECM	rotated	mean_abs_pairwise_diff	0.847338	0.987915	0.140577	16.5904
ovarian_cancer	Ovarian cancer	ECM	rotated	mean_abs_deviation_from_global	0.524208	0.638873	0.114665	21.8739
ovarian_cancer	Ovarian cancer	ECM	rotated	max_abs_deviation_from_global	1.0438	1.02029	-0.0235084	-2.25219
ovarian_cancer	Ovarian cancer	__overall__	shifted	region_range	0.755254	0.748847	-0.00640664	-0.848277
ovarian_cancer	Ovarian cancer	__overall__	shifted	region_std	0.295874	0.281583	-0.0142906	-4.82997
ovarian_cancer	Ovarian cancer	__overall__	shifted	region_cv	0.732882	0.81796	0.0850776	11.6086
ovarian_cancer	Ovarian cancer	__overall__	shifted	mean_abs_pairwise_diff	0.400765	0.409528	0.00876331	2.18665
ovarian_cancer	Ovarian cancer	__overall__	shifted	mean_abs_deviation_from_global	0.247183	0.23987	-0.0073132	-2.95861
ovarian_cancer	Ovarian cancer	__overall__	shifted	max_abs_deviation_from_global	0.492097	0.407359	-0.0847381	-17.2198
ovarian_cancer	Ovarian cancer	__overall__	rotated	region_range	0.755254	0.776253	0.0209988	2.78036
ovarian_cancer	Ovarian cancer	__overall__	rotated	region_std	0.295874	0.313493	0.0176192	5.95499
ovarian_cancer	Ovarian cancer	__overall__	rotated	region_cv	0.732882	0.680739	-0.0521429	-7.11477
ovarian_cancer	Ovarian cancer	__overall__	rotated	mean_abs_pairwise_diff	0.400765	0.456541	0.0557763	13.9175
ovarian_cancer	Ovarian cancer	__overall__	rotated	mean_abs_deviation_from_global	0.247183	0.296685	0.0495016	20.0263
ovarian_cancer	Ovarian cancer	__overall__	rotated	max_abs_deviation_from_global	0.492097	0.46243	-0.0296673	-6.02874
ovarian_cancer	Ovarian cancer	epithelial_like	shifted	region_range	0.245905	0.238723	-0.00718257	-2.92087
ovarian_cancer	Ovarian cancer	epithelial_like	shifted	region_std	0.0915949	0.0951547	0.0035598	3.88646
ovarian_cancer	Ovarian cancer	epithelial_like	shifted	region_cv	1.60486	2.03994	0.43508	27.1102
ovarian_cancer	Ovarian cancer	epithelial_like	shifted	mean_abs_pairwise_diff	0.125068	0.135577	0.0105091	8.40267
ovarian_cancer	Ovarian cancer	epithelial_like	shifted	mean_abs_deviation_from_global	0.0759826	0.0840044	0.00802187	10.5575
ovarian_cancer	Ovarian cancer	epithelial_like	shifted	max_abs_deviation_from_global	0.15089	0.135738	-0.0151522	-10.0419
ovarian_cancer	Ovarian cancer	epithelial_like	rotated	region_range	0.245905	0.203347	-0.0425582	-17.3068
ovarian_cancer	Ovarian cancer	epithelial_like	rotated	region_std	0.0915949	0.0829758	-0.00861918	-9.41011
ovarian_cancer	Ovarian cancer	epithelial_like	rotated	region_cv	1.60486	1.20993	-0.39493	-24.6084
ovarian_cancer	Ovarian cancer	epithelial_like	rotated	mean_abs_pairwise_diff	0.125068	0.120431	-0.00463749	-3.70797
ovarian_cancer	Ovarian cancer	epithelial_like	rotated	mean_abs_deviation_from_global	0.0759826	0.0789724	0.00298988	3.93495
ovarian_cancer	Ovarian cancer	epithelial_like	rotated	max_abs_deviation_from_global	0.15089	0.102238	-0.0486523	-32.2435
ovarian_cancer	Ovarian cancer	fibroblast_stromal	shifted	region_range	0.828435	0.833446	0.00501127	0.604908
ovarian_cancer	Ovarian cancer	fibroblast_stromal	shifted	region_std	0.334833	0.317962	-0.0168709	-5.0386
ovarian_cancer	Ovarian cancer	fibroblast_stromal	shifted	region_cv	0.458094	0.419041	-0.0390532	-8.52514
ovarian_cancer	Ovarian cancer	fibroblast_stromal	shifted	mean_abs_pairwise_diff	0.447638	0.463071	0.0154327	3.44759
ovarian_cancer	Ovarian cancer	fibroblast_stromal	shifted	mean_abs_deviation_from_global	0.280752	0.277884	-0.00286828	-1.02164
ovarian_cancer	Ovarian cancer	fibroblast_stromal	shifted	max_abs_deviation_from_global	0.558813	0.455372	-0.10344	-18.5108
ovarian_cancer	Ovarian cancer	fibroblast_stromal	rotated	region_range	0.828435	0.893698	0.0652633	7.8779
ovarian_cancer	Ovarian cancer	fibroblast_stromal	rotated	region_std	0.334833	0.353503	0.0186699	5.5759
ovarian_cancer	Ovarian cancer	fibroblast_stromal	rotated	region_cv	0.458094	0.513927	0.055833	12.1881
ovarian_cancer	Ovarian cancer	fibroblast_stromal	rotated	mean_abs_pairwise_diff	0.447638	0.518924	0.0712856	15.9248
ovarian_cancer	Ovarian cancer	fibroblast_stromal	rotated	mean_abs_deviation_from_global	0.280752	0.331537	0.050785	18.0889
ovarian_cancer	Ovarian cancer	fibroblast_stromal	rotated	max_abs_deviation_from_global	0.558813	0.530424	-0.0283885	-5.08015
ovarian_cancer	Ovarian cancer	smooth_contractile	shifted	region_range	0.35491	0.34739	-0.00751996	-2.11884
ovarian_cancer	Ovarian cancer	smooth_contractile	shifted	region_std	0.131573	0.12349	-0.00808248	-6.14297
ovarian_cancer	Ovarian cancer	smooth_contractile	shifted	region_cv	0.476395	0.453295	-0.0231001	-4.84893
ovarian_cancer	Ovarian cancer	smooth_contractile	shifted	mean_abs_pairwise_diff	0.183013	0.176387	-0.006626	-3.6205
ovarian_cancer	Ovarian cancer	smooth_contractile	shifted	mean_abs_deviation_from_global	0.107791	0.0908941	-0.016897	-15.6757
ovarian_cancer	Ovarian cancer	smooth_contractile	shifted	max_abs_deviation_from_global	0.214885	0.188604	-0.0262818	-12.2306
ovarian_cancer	Ovarian cancer	smooth_contractile	rotated	region_range	0.35491	0.321965	-0.0329449	-9.28261
ovarian_cancer	Ovarian cancer	smooth_contractile	rotated	region_std	0.131573	0.140122	0.00854885	6.49743
ovarian_cancer	Ovarian cancer	smooth_contractile	rotated	region_cv	0.476395	0.550572	0.0741768	15.5704
ovarian_cancer	Ovarian cancer	smooth_contractile	rotated	mean_abs_pairwise_diff	0.183013	0.198893	0.0158801	8.67703
ovarian_cancer	Ovarian cancer	smooth_contractile	rotated	mean_abs_deviation_from_global	0.107791	0.137358	0.0295668	27.4297
ovarian_cancer	Ovarian cancer	smooth_contractile	rotated	max_abs_deviation_from_global	0.214885	0.196766	-0.0181198	-8.43232
prostate_cancer	Prostate cancer	ECM	shifted	region_range	0.164413	0.145563	-0.01885	-11.465
prostate_cancer	Prostate cancer	ECM	shifted	region_std	0.0657356	0.0602254	-0.00551019	-8.38235
prostate_cancer	Prostate cancer	ECM	shifted	region_cv	0.667502	0.538188	-0.129314	-19.3728
prostate_cancer	Prostate cancer	ECM	shifted	mean_abs_pairwise_diff	0.0847913	0.086155	0.00136373	1.60834
prostate_cancer	Prostate cancer	ECM	shifted	mean_abs_deviation_from_global	0.054409	0.0564509	0.00204182	3.75272
prostate_cancer	Prostate cancer	ECM	shifted	max_abs_deviation_from_global	0.115999	0.102976	-0.0130228	-11.2267
prostate_cancer	Prostate cancer	ECM	rotated	region_range	0.164413	0.21752	0.0531064	32.3006
prostate_cancer	Prostate cancer	ECM	rotated	region_std	0.0657356	0.0831353	0.0173996	26.4691
prostate_cancer	Prostate cancer	ECM	rotated	region_cv	0.667502	0.851296	0.183794	27.5346
prostate_cancer	Prostate cancer	ECM	rotated	mean_abs_pairwise_diff	0.0847913	0.11092	0.0261283	30.8148
prostate_cancer	Prostate cancer	ECM	rotated	mean_abs_deviation_from_global	0.054409	0.0686177	0.0142087	26.1145
prostate_cancer	Prostate cancer	ECM	rotated	max_abs_deviation_from_global	0.115999	0.14277	0.0267717	23.0793
prostate_cancer	Prostate cancer	__overall__	shifted	region_range	0.12221	0.112058	-0.0101518	-8.30685
prostate_cancer	Prostate cancer	__overall__	shifted	region_std	0.0496188	0.0437779	-0.00584092	-11.7716
prostate_cancer	Prostate cancer	__overall__	shifted	region_cv	0.423657	0.488529	0.0648721	15.3124
prostate_cancer	Prostate cancer	__overall__	shifted	mean_abs_pairwise_diff	0.0647828	0.0637072	-0.00107558	-1.66028
prostate_cancer	Prostate cancer	__overall__	shifted	mean_abs_deviation_from_global	0.0405123	0.0397126	-0.000799678	-1.97391
prostate_cancer	Prostate cancer	__overall__	shifted	max_abs_deviation_from_global	0.0863598	0.0666745	-0.0196853	-22.7945
prostate_cancer	Prostate cancer	__overall__	rotated	region_range	0.12221	0.177244	0.0550345	45.0329
prostate_cancer	Prostate cancer	__overall__	rotated	region_std	0.0496188	0.0668673	0.0172485	34.762
prostate_cancer	Prostate cancer	__overall__	rotated	region_cv	0.423657	0.783972	0.360315	85.0488
prostate_cancer	Prostate cancer	__overall__	rotated	mean_abs_pairwise_diff	0.0647828	0.0947531	0.0299703	46.2627
prostate_cancer	Prostate cancer	__overall__	rotated	mean_abs_deviation_from_global	0.0405123	0.0576324	0.0171201	42.2591
prostate_cancer	Prostate cancer	__overall__	rotated	max_abs_deviation_from_global	0.0863598	0.103989	0.0176295	20.4141
prostate_cancer	Prostate cancer	epithelial_like	shifted	region_range	0.000809017	0.0241161	0.023307	2880.91
prostate_cancer	Prostate cancer	epithelial_like	shifted	region_std	0.00034987	0.00861061	0.00826074	2361.09
prostate_cancer	Prostate cancer	epithelial_like	shifted	region_cv	0.0242086	0.547762	0.523554	2162.67
prostate_cancer	Prostate cancer	epithelial_like	shifted	mean_abs_pairwise_diff	0.000499478	0.0123444	0.0118449	2371.46
prostate_cancer	Prostate cancer	epithelial_like	shifted	mean_abs_deviation_from_global	0.000344709	0.00718113	0.00683642	1983.25
prostate_cancer	Prostate cancer	epithelial_like	shifted	max_abs_deviation_from_global	0.000407724	0.012288	0.0118803	2913.8
prostate_cancer	Prostate cancer	epithelial_like	rotated	region_range	0.000809017	0.0329195	0.0321105	3969.08
prostate_cancer	Prostate cancer	epithelial_like	rotated	region_std	0.00034987	0.013673	0.0133232	3808.03
prostate_cancer	Prostate cancer	epithelial_like	rotated	region_cv	0.0242086	1.0321	1.00789	4163.36
prostate_cancer	Prostate cancer	epithelial_like	rotated	mean_abs_pairwise_diff	0.000499478	0.0197058	0.0192063	3845.27
prostate_cancer	Prostate cancer	epithelial_like	rotated	mean_abs_deviation_from_global	0.000344709	0.0130989	0.0127542	3699.99
prostate_cancer	Prostate cancer	epithelial_like	rotated	max_abs_deviation_from_global	0.000407724	0.0172737	0.0168659	4136.61
prostate_cancer	Prostate cancer	fibroblast_stromal	shifted	region_range	0.0823543	0.0758281	-0.0065262	-7.92455
prostate_cancer	Prostate cancer	fibroblast_stromal	shifted	region_std	0.0348706	0.0290475	-0.00582318	-16.6994
prostate_cancer	Prostate cancer	fibroblast_stromal	shifted	region_cv	0.37526	0.291116	-0.084144	-22.4228
prostate_cancer	Prostate cancer	fibroblast_stromal	shifted	mean_abs_pairwise_diff	0.0414499	0.0430857	0.00163581	3.94648
prostate_cancer	Prostate cancer	fibroblast_stromal	shifted	mean_abs_deviation_from_global	0.0293403	0.0267145	-0.00262578	-8.94941
prostate_cancer	Prostate cancer	fibroblast_stromal	shifted	max_abs_deviation_from_global	0.0620325	0.0486049	-0.0134277	-21.6462
prostate_cancer	Prostate cancer	fibroblast_stromal	rotated	region_range	0.0823543	0.114002	0.0316475	38.4284
prostate_cancer	Prostate cancer	fibroblast_stromal	rotated	region_std	0.0348706	0.0426488	0.00777817	22.3058
prostate_cancer	Prostate cancer	fibroblast_stromal	rotated	region_cv	0.37526	0.461476	0.086216	22.975
prostate_cancer	Prostate cancer	fibroblast_stromal	rotated	mean_abs_pairwise_diff	0.0414499	0.057573	0.0161232	38.898
prostate_cancer	Prostate cancer	fibroblast_stromal	rotated	mean_abs_deviation_from_global	0.0293403	0.0348597	0.00551942	18.8118
prostate_cancer	Prostate cancer	fibroblast_stromal	rotated	max_abs_deviation_from_global	0.0620325	0.07206	0.0100274	16.1648
prostate_cancer	Prostate cancer	smooth_contractile	shifted	region_range	0.241262	0.202724	-0.0385379	-15.9735
prostate_cancer	Prostate cancer	smooth_contractile	shifted	region_std	0.0975192	0.0772282	-0.020291	-20.8072
prostate_cancer	Prostate cancer	smooth_contractile	shifted	region_cv	0.627657	0.577049	-0.0506073	-8.0629
prostate_cancer	Prostate cancer	smooth_contractile	shifted	mean_abs_pairwise_diff	0.132391	0.113244	-0.0191467	-14.4623
prostate_cancer	Prostate cancer	smooth_contractile	shifted	mean_abs_deviation_from_global	0.0779551	0.0685039	-0.00945117	-12.1239
prostate_cancer	Prostate cancer	smooth_contractile	shifted	max_abs_deviation_from_global	0.167	0.102829	-0.0641708	-38.4256
prostate_cancer	Prostate cancer	smooth_contractile	rotated	region_range	0.241262	0.344535	0.103274	42.8057
prostate_cancer	Prostate cancer	smooth_contractile	rotated	region_std	0.0975192	0.128012	0.030493	31.2687
prostate_cancer	Prostate cancer	smooth_contractile	rotated	region_cv	0.627657	0.791016	0.163359	26.0268
prostate_cancer	Prostate cancer	smooth_contractile	rotated	mean_abs_pairwise_diff	0.132391	0.190814	0.0584234	44.1296
prostate_cancer	Prostate cancer	smooth_contractile	rotated	mean_abs_deviation_from_global	0.0779551	0.113953	0.0359982	46.1781
prostate_cancer	Prostate cancer	smooth_contractile	rotated	max_abs_deviation_from_global	0.167	0.183853	0.016853	10.0916

## Sheet: external_metrics_summary_combin
external_metrics_summary_combined
dataset_id	dataset_label	metrics_file	Sample ID	Number of Reads	Valid Barcodes	Valid UMIs	Sequencing Saturation	Q30 Bases in Barcode	Q30 Bases in Probe Read	Q30 Bases in UMI	Reads Mapped to Probe Set	Reads Mapped Confidently to Probe Set	Fraction Reads in Squares Under Tissue	Genes Detected	Reads Mapped Confidently to the Filtered Probe Set	Number of Genes	Reads Half-Mapped to Probe Set	Reads Split-Mapped to Probe Set	Estimated UMIs from Genomic DNA	Estimated UMIs from Genomic DNA per Unspliced Probe	Number of Squares Under Tissue 2 µm	Mean Reads Under Tissue per Square 2 µm	Fraction of Squares Under Tissue 2 µm	Mean Genes Under Tissue per Square 2 µm	Mean UMIs Under Tissue per Square 2 µm	Total Genes Detected Under Tissue 2 µm	Number of Bins Under Tissue 8 µm	Mean Reads Under Tissue per Bin 8 µm	Fraction of Bins Under Tissue 8 µm	Mean Genes Under Tissue per Bin 8 µm	Mean UMIs Under Tissue per Bin 8 µm	Total Genes Detected Under Tissue 8 µm	Number of Bins Under Tissue 16 µm	Mean Reads Under Tissue per Bin 16 µm	Fraction of Bins Under Tissue 16 µm	Mean Genes Under Tissue per Bin 16 µm	Mean UMIs Under Tissue per Bin 16 µm	Total Genes Detected Under Tissue 16 µm	Valid UMI Sequences	UMIs per sq mm of Tissue	Reads per sq mm of Tissue	Number of Cells	Reads in Cells	UMIs in Cells	Mean Reads per Cell	Median Genes per Cell	Median UMIs per Cell	Median Cell Area (μm²)	Median Nucleus Area (μm²)
lung_cancer	Lung cancer	/Users/seung-hwan.kim/Desktop/Region_Aware_Bridge_Modeling/data_raw/external_solid_tumors/lung_cancer/Visium_HD_Human_Lung_Cancer_metrics_summary.csv	Visium_HD_Human_Lung_Cancer	362482438	0.913946	0.999768	0.243232	0.943042	0.929434	0.950872	0.988018	0.98587	0.98764	17795	0.954019	18085	0.00198137	0.00016736	0.000392759	3	9649299	37.5657	0.859817	23.6138	24.5002	17795	605471	598.678	0.862195	338.648	390.909	17796	152048	2384	0.866069	1181.45	1558.58	17796
prostate_cancer	Prostate cancer	/Users/seung-hwan.kim/Desktop/Region_Aware_Bridge_Modeling/data_raw/external_solid_tumors/prostate_cancer/Visium_HD_Human_Prostate_Cancer_FFPE_metrics_summary.csv	Visium_HD_Human_Prostate_Cancer_FFPE	466129871	0.89741		0.906637	0.964405	0.959135	0.969563	0.9899	0.979188	0.989262	18109	0.963809	18132	0.00338584	0.00732563	0.0208334	17	8777077	53.1076	0.782096	4.18748	4.23256	18109	552642	843.457	0.786966	62.9287	67.4189	18109	139446	3342.73	0.794288	231.001	267.728	18109	0.99841	1.05342e+06	1.17301e+07	227257	0.8	0.924	1700.4	105	114	108	28
ovarian_cancer	Ovarian cancer	/Users/seung-hwan.kim/Desktop/Region_Aware_Bridge_Modeling/data_raw/external_solid_tumors/ovarian_cancer/Visium_HD_3prime_Human_Ovarian_Cancer_metrics_summary.csv	Visium_HD_3prime_Human_Ovarian_Cancer	558684942	0.941897		0.845835	0.947689		0.951054			0.98954								7186414	77.7418	0.640358	9.53342	9.7798	26986	451466	1237.49	0.642891	131.305	155.759	26990	113518	4921.55	0.646601	439.005	619.825	26992	0.998409	2.43374e+06	1.80222e+07	200764	0.9	0.9119	2407.3	218	258	100	24
[truncated: 10 more columns]
