# Supplementary material for: Region-aware bridge modeling enables interpretable mesoscale representation of spatial transcriptomic tissue sections
Source: Bioinform Adv. 2026 Jun 23;6(1):vbag176. doi: 10.1093/bioadv/vbag176 (PMC13317975; doi:10.1093/bioadv/vbag176)
Supplement: vbag176_Supplementary_Data [file vbag176_supplementary_data.zip › Supplementary_Data_6.xlsx]

## Sheet: README
Supplementary Data 6
Key Files
revision_pipeline_summary.xlsx
revision_file_inventory.csv
software_versions.txt
Description
Revision pipeline summary and reproducibility inventory. Includes the cleaned analysis-step summary, expected output-file inventory, and software/package versions used in the revised analysis.
Support
Reproducibility; revision audit trail

## Sheet: revision_pipeline_summary
revision_pipeline_summary.xlsx
step	script	analysis_stage	purpose	primary_inputs	primary_outputs	reviewer_issue_addressed	supplementary_use	status	notes
00	scripts/00_check_environment.py	Environment check	Record Python, package versions, and project directory structure.	environment.yml; project folders	outputs/software_versions.txt	Reproducibility and software transparency	Methods reproducibility; software/version reporting	complete	Uses lightweight package-version detection to avoid macOS OpenMP conflicts.
03	scripts/03_build_bridge_targets.py	Bridge-target construction	Construct 21-dimensional spot-level bridge-target matrix from coarse cell-state indicators, curated gene-program scores, and QC summaries.	data_intermediate/crc/crc_008um_coarse_annotated.h5ad; data_intermediate/breast/breast_008um_coarse_annotated.h5ad	outputs/01_bridge_targets/crc_bridge_targets_21d.csv; outputs/01_bridge_targets/breast_bridge_targets_21d.csv; outputs/01_bridge_targets/bridge_target_gene_sets.csv; outputs/01_bridge_targets/bridge_target_summary.csv	Clarification of bridge model and preprocessing	Supplementary Methods table of bridge dimensions and gene sets	complete	CRC retained 516,363 spots/bins; Breast retained 434,081 spots/bins; normalization skipped because matrices already appeared log-transformed.
04	scripts/04_build_patch_index.py	Patch-index standardization	Create clean full21 and core4 patch-index tables with standardized columns and reviewer-facing names.	legacy crc_patch_index.csv; legacy breast_patch_index.csv	outputs/02_patch_indices/crc_patch_index_core4.csv; outputs/02_patch_indices/breast_patch_index_core4.csv; outputs/02_patch_indices/crc_patch_index_full21.csv; outputs/02_patch_indices/breast_patch_index_full21.csv; outputs/02_patch_indices/patch_index_summary.csv	Reproducibility, bridge-feature transparency, removal of legacy naming	Supplementary Data table documenting patch-level inputs	complete	No rows removed for missing core bridge features or coordinates.
07	scripts/07_aggregate_region_bridge_features.py	Region-aware aggregation	Aggregate core-four bridge features into median-based spatial quadrants.	outputs/02_patch_indices/crc_patch_index_core4.csv; outputs/02_patch_indices/breast_patch_index_core4.csv	outputs/04_region_summaries/crc_region_bridge_summary_core4_regions4.csv; outputs/04_region_summaries/breast_region_bridge_summary_core4_regions4.csv; outputs/04_region_summaries/combined_region_bridge_summary_crc_breast_core4_regions4.csv	Justification and transparency of 2 x 2 spatial partitioning	Supplementary Data table of region-level bridge summaries	complete	Uses xy_median_quadrants consistently; CRC has four regions and 516,363 spots; Breast has four regions and 434,081 spots.
08	scripts/08_validate_within_section_spatial_signal.py	Within-section spatial validation	Evaluate whether region-aware summaries preserve spatial signal beyond whole-section averages using shuffle nulls and partition sensitivity.	outputs/02_patch_indices/crc_patch_index_core4.csv; outputs/02_patch_indices/breast_patch_index_core4.csv	outputs/05_validation/within_section_heterogeneity_metrics_by_scheme.csv; outputs/05_validation/within_section_shuffle_null_summary.csv; outputs/05_validation/within_section_partition_metric_changes.csv; outputs/05_validation/within_section_validation_summary.txt	Justification of spatial partitioning; robustness to alternative partitions; small number of sections	Supplementary validation figures and tables	complete	Final run used 5000 permutations. Overall mean absolute pairwise regional difference was far above shuffle null in both sections; shifted/rotated partitions changed the overall metric by <10%.
09	scripts/09_build_joint_design_matrix.py	Joint design-matrix construction	Build clean eight-row CRC--Breast region-aware bridge design matrix with standardized bridge features and dataset/region indicators.	outputs/04_region_summaries/combined_region_bridge_summary_crc_breast_core4_regions4.csv	outputs/06_design_matrices/joint_region_bridge_model_matrix_crc_breast_core4.csv; outputs/06_design_matrices/joint_region_bridge_standardization_stats_crc_breast_core4.csv	Transparency about eight region-level observations and standardization	Supplementary Data table for modeling matrix	complete	Design matrix contains four CRC and four Breast median-quadrant observations.
10	scripts/10_fit_region_bridge_ridge.py	Regularized exploratory association modeling	Fit ridge models for each bridge target using dataset/region adjustment and candidate non-target bridge predictors.	outputs/06_design_matrices/joint_region_bridge_model_matrix_crc_breast_core4.csv	outputs/07_ridge_models/ridge_model_selection_summary.csv; outputs/07_ridge_models/ridge_coefficients_selected_models.csv; outputs/07_ridge_models/ridge_loocv_predictions_selected_models.csv	Clarification of statistical scope and overfitting risk	Supplementary Data table for ridge model selection and coefficients	complete	Interpreted as regularized exploratory association modeling, not confirmatory prediction.
11	scripts/11_fit_region_bridge_bayesian.py	Bayesian uncertainty-aware sensitivity modeling	Fit Bayesian Gaussian models corresponding to ridge-selected panels and report posterior summaries/diagnostics.	outputs/06_design_matrices/joint_region_bridge_model_matrix_crc_breast_core4.csv; outputs/07_ridge_models/ridge_model_selection_summary.csv	outputs/08_bayesian_models/bayesian_posterior_summary.csv; outputs/08_bayesian_models/bayesian_diagnostics.csv; outputs/08_bayesian_models/bayesian_model_config.csv	Bayesian sampler details, priors, diagnostics, and uncertainty reporting	Supplementary Data table for Bayesian posterior summaries and diagnostics	complete_with_caveat	Final run used 4 chains, 3000 tune, 2000 draws, target_accept=0.99, beta prior SD=0.5. ECM and smooth_myoepithelial models had zero divergences; epithelial-like and fibroblast models retained some divergences and should be interpreted cautiously.
external	scripts/14_external_score_programs_and_validate.py	External solid-tumor applicability tests	Apply the cleaned supplementary workflow to additional public solid-tumor spatial transcriptomic sections requested by reviewers.	data_raw/external_solid_tumors/lung_cancer; data_raw/external_solid_tumors/prostate_cancer; data_raw/external_solid_tumors/ovarian_cancer	outputs/external_solid_tumors/01_program_scores; outputs/external_solid_tumors/02_region_summaries; outputs/external_solid_tumors/03_validation; outputs/external_solid_tumors/figures; outputs/external_solid_tumors/supplementary_tables	Limited number of datasets and generalizability beyond CRC/Breast	Supplementary external applicability figures and tables	complete	Supplementary-only external applicability tests completed for lung cancer, prostate cancer, and ovarian cancer. Final run used 2000 shuffle-null permutations. These datasets are not incorporated into the primary CRC-Breast ridge or Bayesian models.

## Sheet: revision_file_inventory
revision_file_inventory
relative_path	exists	size_mb	n_rows	n_columns
outputs/software_versions.txt	TRUE	0.001
outputs/01_bridge_targets/crc_bridge_targets_21d.csv	TRUE	151.174	516363	24
outputs/01_bridge_targets/breast_bridge_targets_21d.csv	TRUE	128.66	434081	24
outputs/01_bridge_targets/bridge_target_gene_sets.csv	TRUE	0	12	3
outputs/01_bridge_targets/bridge_target_summary.csv	TRUE	0.005	42	10
outputs/01_bridge_targets/bridge_target_run_summary.csv	TRUE	0.001	2	19
outputs/02_patch_indices/crc_patch_index_core4.csv	TRUE	119.636	516363	14
outputs/02_patch_indices/breast_patch_index_core4.csv	TRUE	101.634	434081	14
outputs/02_patch_indices/crc_patch_index_full21.csv	TRUE	233.218	516363	31
outputs/02_patch_indices/breast_patch_index_full21.csv	TRUE	196.457	434081	31
outputs/02_patch_indices/patch_index_summary.csv	TRUE	0.002	2	31
outputs/04_region_summaries/crc_region_bridge_summary_core4_regions4.csv	TRUE	0.003	4	46
outputs/04_region_summaries/breast_region_bridge_summary_core4_regions4.csv	TRUE	0.003	4	46
outputs/04_region_summaries/combined_region_bridge_summary_crc_breast_core4_regions4.csv	TRUE	0.005	8	50
outputs/04_region_summaries/region_bridge_standardization_stats_crc_breast_core4.csv	TRUE	0	4	6
outputs/04_region_summaries/dataset_region_bridge_summary_crc_breast_core4.csv	TRUE	0.001	2	23
outputs/05_validation/within_section_whole_means.csv	TRUE	0.001	8	5
outputs/05_validation/within_section_region_means_by_scheme.csv	TRUE	0.01	96	8
outputs/05_validation/within_section_heterogeneity_metrics_by_scheme.csv	TRUE	0.007	30	16
outputs/05_validation/within_section_shuffle_null_summary.csv	TRUE	0.011	60	10
outputs/05_validation/within_section_shuffle_null_raw_long.csv	TRUE	34.481	300000	8
outputs/05_validation/within_section_partition_metric_changes.csv	TRUE	0.02	120	10
outputs/05_validation/within_section_partition_region_correlations.csv	TRUE	0.002	16	7
outputs/05_validation/within_section_validation_summary.txt	TRUE	0.002
outputs/05_validation/figure_original_median_partition_scatter.png	TRUE	4.133
outputs/05_validation/figure_original_region_bridge_heatmaps.png	TRUE	0.117
outputs/05_validation/figure_shuffle_null_mean_abs_pairwise_diff.png	TRUE	0.107
outputs/05_validation/figure_partition_sensitivity.png	TRUE	0.164
outputs/06_design_matrices/joint_region_bridge_design_matrix_crc_breast_core4.csv	TRUE	0.006	8	56
outputs/06_design_matrices/joint_region_bridge_model_matrix_crc_breast_core4.csv	TRUE	0.002	8	18
outputs/06_design_matrices/joint_region_bridge_standardization_stats_crc_breast_core4.csv	TRUE	0	4	6
outputs/06_design_matrices/joint_region_bridge_design_matrix_readme.txt	TRUE	0.002
outputs/07_ridge_models/ridge_all_candidate_models.csv	TRUE	0.756	1568	16
outputs/07_ridge_models/ridge_model_selection_summary.csv	TRUE	0.002	4	16
outputs/07_ridge_models/ridge_coefficients_selected_models.csv	TRUE	0.009	25	12
outputs/07_ridge_models/ridge_loocv_predictions_selected_models.csv	TRUE	0.011	32	13
outputs/07_ridge_models/ridge_modeling_readme.txt	TRUE	0.002
outputs/08_bayesian_models/bayesian_posterior_summary.csv	TRUE	0.004	29	13
outputs/08_bayesian_models/bayesian_diagnostics.csv	TRUE	0.003	29	9
outputs/08_bayesian_models/bayesian_posterior_predictive_summary.csv	TRUE	0.005	32	10
outputs/08_bayesian_models/bayesian_model_config.csv	TRUE	0.001	4	17
outputs/08_bayesian_models/bayesian_modeling_readme.txt	TRUE	0.001
outputs/external_solid_tumors/01_program_scores/lung_cancer_external_program_scores_core4.csv	TRUE	105.922	605431	12
outputs/external_solid_tumors/01_program_scores/prostate_cancer_external_program_scores_core4.csv	TRUE	92.896	550444	12
outputs/external_solid_tumors/01_program_scores/ovarian_cancer_external_program_scores_core4.csv	TRUE	77.989	450986	12
outputs/external_solid_tumors/02_region_summaries/external_region_program_means_by_scheme.csv	TRUE	0.013	144	8
outputs/external_solid_tumors/03_validation/external_heterogeneity_metrics_by_scheme.csv	TRUE	0.009	45	13
outputs/external_solid_tumors/03_validation/external_shuffle_null_summary.csv	TRUE	0.015	90	10
outputs/external_solid_tumors/03_validation/external_shuffle_null_raw_long.csv	TRUE	18.255	180000	8
outputs/external_solid_tumors/03_validation/external_partition_metric_changes.csv	TRUE	0.026	180	9
outputs/external_solid_tumors/03_validation/external_partition_region_correlations.csv	TRUE	0.002	24	6
outputs/external_solid_tumors/figures/external_solid_tumor_region_program_heatmaps.png	TRUE	0.164
outputs/external_solid_tumors/figures/external_solid_tumor_shuffle_summary.png	TRUE	0.117
outputs/external_solid_tumors/supplementary_tables/external_program_gene_sets.csv	TRUE	0	4	3
outputs/external_solid_tumors/supplementary_tables/external_program_score_run_summary.csv	TRUE	0.002	3	16
outputs/external_solid_tumors/supplementary_tables/external_metrics_summary_combined.csv	TRUE	0.004	3	60

## Sheet: software_versions
Python version: 3.11.15 | packaged by conda-forge | (main, Mar 5 2026, 16:59:26) [Clang 19.1.7 ]
Package versions
numpy: 2.4.3
pandas: 2.3.3
matplotlib: 3.10.9
scipy: 1.17.1
scikit-learn: 1.8.0
scanpy: 1.11.5
anndata: 0.12.11
torch: 2.10.0
torchvision: 0.26.0
pymc: 5.28.4
arviz: 0.23.4
pyyaml: 6.0.3
